# Supplementary material for: Growing functional artificial cytoskeletons in the viscoelastic confinement of DNA synthetic cells
Source: Nat Chem Eng. 2025 Oct 7;2(10):627–39. doi: 10.1038/s44286-025-00289-5 (PMC12545198; doi:10.1038/s44286-025-00289-5)
Supplement: Supplementary file 3 — Source data for Supplementary Information. [file 44286_2025_289_MOESM3_ESM.xlsx]

## Sheet: Supplementary Fig. 1
	1c						1d
		p(A20-m)n	p(A20-p)n	p(A20-s)n	p(T20-k)n			p(T20-n) with Atto425	p(T20-n) with Atto488	p(T20-n) with Atto594	p(T20-n) with Atto647
	Molecular weight (nt)	Grey value	Grey value	Grey value	Grey value		Molecular weight (nt)	Grey value	Grey value	Grey value	Grey value
	20122.6	4107.55	5320.1	4680.7	5429.3		20002.6	4583.55	4512.1	3922.6	3727.1
	19770.1	4711.3	5314.3	4923.95	5271.7		19587.6	4593.7	4428.45	4053.2	3677.9
	19429.8	4157.65	5249.4	4544.8	5312.65		19191.7	4551.15	4559.35	4050.75	3895.15
	19101	4051.1	5343.65	4565.6	5429.15		18813.3	4395.45	4482.4	3938.4	3794.4
	18783	4134.75	5280.75	4583.75	5338.1		18451.1	4593.65	4398.5	3918.5	3808.3
	18475.4	4189.2	5313.25	4564.45	5345.85		18104.1	4578.8	4591.1	3910.75	3772.75
	18177.5	4168.7	5263.85	4680.8	5428.55		17771.1	4610.6	4477.2	4009.05	3769.6
	17888.9	4112.5	5123.9	4889.4	5867.8		17451.2	4409.9	4731.5	3980.15	3756.2
	17609.2	4109	5409.5	4587.7	5282.3		17143.6	4479.7	4535.9	3905.15	3646.55
	17338	4123.2	5302.05	4710.2	5156.25		16847.4	4671.75	4727.3	4114.15	3579.2
	17074.7	4608.15	5023.15	4648.95	5334.5		16562	4455.25	4437.6	4004.55	3834.85
	16819.2	4177.9	5075.9	4772.85	5493.25		16286.7	4678.75	4608.75	4017.7	3864.55
	16571	4014.8	5324.7	4716.1	5423.65		16021	4507.6	4411.4	4172.8	3762.9
	16329.7	4122.25	5019.2	4590.85	5138.4		15764.2	4626.5	4461.85	4084.2	3596.6
	16095.2	4201.75	5150.05	4640.75	5148		15516	4525.85	4577.4	4237.05	3679.55
	15867.1	4093.4	5019	4817.85	5144.4		15275.8	4558.7	4503.9	4138.95	3600.55
	15645.1	4664.35	5114.35	4480.85	5375.05		15043.1	4590.95	4622.3	4038.95	3607.75
	15429	4842.05	5128.35	4660.9	5182.5		14817.7	4585.25	4583.7	3984.05	3659.3
	15218.6	4279.55	5033.25	4686.5	5246.15		14599.2	4613.35	4499.45	4027.65	3603.25
	15013.6	4179.8	5145.1	4881.9	5278.15		14387.2	4487.95	4589.45	3953.9	3476.9
	14813.7	3992.45	5184	4647.35	5300.85		14181.3	4652.45	4561.65	4024.5	3643.2
	14618.9	4272.3	5098.1	4783.05	5341.75		13981.4	4640	4548.2	3930.8	3769.75
	14428.9	4148.05	4956.65	4730.15	5220.25		13787.1	4624.35	4523.75	3939.75	3588.25
	14243.5	4199.9	5151.75	4982.2	5261.75		13598.2	4616.3	4692.7	3980.45	3663.3
	14062.6	4257.35	5027.8	4730.7	5270		13414.4	4618.15	4854.35	3966.15	3545.4
	13886	4128	5163	4802.4	5270.85		13235.5	4452.9	4450.8	4110.65	3494.5
	13713.5	4247.55	5083.85	4860.25	5149.1		13061.3	4640.85	4542.05	3991.15	3537.75
	13545	4373.2	4970	4944	5143.45		12891.6	4594.4	4508.55	4073.45	3607.5
	13380.3	4374.65	5130.7	4874.55	5265.1		12726.3	4551.5	4451.55	4026.15	3723.9
	13219.3	4150.95	5056.5	4883.9	5126.5		12565	4730.15	4439.3	4067.45	3509.45
	13062	4227.55	5131.95	4781.55	5212.65		12407.8	4618.1	4614.9	4048.7	3510.3
	12908.1	4477.4	5278.35	4881.95	6017.6		12254.3	4521.25	4403.55	3868.5	3598.55
	12757.5	4185.3	5056.95	4784.45	5352.4		12104.5	4551.35	4452.3	3979.25	3566.9
	12610.2	4284.3	5154.45	4709.6	4929.4		11958.3	4563.05	4531.15	3896.55	3669
	12466	4291.65	5091.45	4858.45	5184		11815.4	4603.25	4551.1	4096	3524.85
	12324.8	4385.55	5072.3	4803.9	5223.7		11675.8	4776.25	4484.15	3968.55	3645.85
	12186.5	4369.85	4930.75	4874.8	5812.9		11539.4	4634.7	4627.5	3994.25	3743.3
	12051.1	4241.55	5079.7	4990.1	5313.25		11406	4551.1	4580.65	4032.6	3564.65
	11918.5	4386.7	5020.25	4976.15	5238.2		11275.5	4663.65	4693.6	3934.75	3658.05
	11788.5	4264.05	5080.75	5001.6	4969		11147.9	4701.65	4530.1	4020.3	3550.65
	11661.1	4185.15	4938.15	4856.35	5308.2		11022.9	4638.9	4457.15	3947.7	3499.05
	11536.2	4314	5049.05	5011.15	5383.55		10900.7	4583.15	4536.95	3952.95	3613.3
	11413.7	4458	4931.2	4944.05	5165.25		10780.9	4521.1	4496.35	4084.45	3573.9
	11293.6	4380.8	5386.35	5415.75	5108.85		10663.7	4676.35	4461.1	3924.6	3642.95
	11175.7	4306.15	4943.1	6906.15	5176.75		10548.8	4493.3	4474.5	4006.05	3503.05
	11060.1	4335.35	4970.35	5733.45	5184.95		10436.2	4589	4429	4026.45	3519.4
	10946.7	4264.25	4992.3	4948.7	4943.15		10325.9	4598.9	4538.2	3940.6	3625.1
	10835.3	4395.8	4920.55	4921.65	5014.5		10217.7	4885.15	4512.75	4098.15	3569.15
	10726	4786.6	4875.55	5214.05	5065.1		10111.6	4580.65	4510.8	3978.1	3560.05
	10618.7	4304.7	5025.3	5140.45	5047.95		10007.6	4571.9	4549.5	4030.6	3516.7
	10513.3	4195.5	4963.55	5040.1	5080.6		9905.55	4640.6	4691.6	4072.3	3617.8
	10409.7	4289	5030.65	4955.3	5115.9		9805.41	4664.9	4530.7	4015.4	3537.35
	10308	4378.3	4790.8	4795.35	5105.6		9707.12	4596.8	4613.15	4104.75	3613.1
	10208.1	4415.15	4962.4	4872.7	5181.25		9610.63	4700.2	4522.5	4028.2	3547.25
	10109.9	4356.55	5220.9	4931.85	5103.25		9515.9	4501.05	4500.75	4055	3527.05
	10013.4	4377.05	4906.85	5008	4929.25		9422.87	4640.2	4285.4	4086.4	3519.35
	9918.51	4468.2	5017.5	4948.65	5050.15		9331.49	4622.1	4485.75	4082.65	3614.85
	9825.23	4332.75	4897.95	4871.05	5197.75		9241.72	4654.4	4457.05	4050.5	3701.7
	9733.5	4550	4903.05	5202.3	5034.45		9153.52	4551.35	4428.05	4096.8	3532.05
	9643.29	4709.3	4762.5	5124.7	4993.65		9066.83	4556.4	4462.1	4078.1	3557.5
	9554.56	4595.8	4542.65	6225.05	5014.2		8981.63	4557.7	4374.5	4071.4	3464.5
	9467.27	4279	5011.85	5246.25	5055.65		8897.87	4525.95	4484.3	3935.8	3581.05
	9381.39	4423.35	5032	5140.3	4938.75		8815.51	4658.35	4552.4	3954.05	3458.75
	9296.89	4558.8	5017.2	5200.05	4834.3		8734.52	4565.35	4534.75	4134.85	3442.45
	9213.72	4705.1	4905.3	5079.5	4895.85		8654.86	4488.85	4581.15	3873	3598.65
	9131.86	4803.95	4915.8	5131.15	4969.25		8576.49	4563.65	4525.15	4008.35	3502.95
	9051.27	4476.25	4907.3	5052.4	5025.3		8499.39	4529.1	4406.75	4045.15	3895.65
	8971.93	4489.4	4837.9	5036.65	4925.6		8423.53	4568.9	4445.9	4064.4	3665.3
	8893.81	4701.15	4775.85	5073.15	4982.75		8348.86	4651.1	4408.6	3996.75	3552.75
	8816.88	4550.1	4777.4	5240.3	5458.1		8275.37	4575.35	4432.55	3944.9	3653.2
	8741.11	4485.35	4898.75	5083.25	4982.65		8203.01	4619.9	4580.7	3979.4	3450.55
	8666.47	4651	4772.75	5013.95	4903		8131.78	4627.7	4486.95	3985.5	3494.4
	8592.94	4434.6	4943.2	5217.55	4899.8		8061.63	4474.55	4384.65	3975.95	3441.95
	8520.5	4588.8	4929.45	4968.55	4943.15		7992.55	4432.05	4493.3	3790.55	3627.8
	8449.11	4555.6	4925.3	5255.2	4888.25		7924.51	4490.9	4398.15	4040.1	3409.65
	8378.77	4489.4	4859.75	5165.3	4951.1		7857.48	4449.45	4450.8	3984.25	3539.45
	8309.43	4468.55	5029.7	5374.1	4931.8		7791.44	4547.85	4504.7	4044.6	3538.6
	8241.09	4610.15	4962.85	5176.3	4973.4		7726.37	4531.4	4456.4	3904	3538.15
	8173.72	4571.25	4926.75	5083.45	4848.75		7662.25	4562.05	4375.75	3951.75	3583.9
	8107.3	4668.7	4956.55	5156.85	4837.3		7599.05	4572.3	4440.35	3938.75	3448.65
	8041.81	4568.75	4935.7	5183.55	4838.75		7536.75	4494.35	4393.6	4167.35	3595
	7977.23	4544.45	5274.35	5075.65	4906.8		7475.34	4463.1	4386.8	4025.65	3474.85
	7913.54	4760.4	4851	5053.15	4854.75		7414.79	4527.5	4438.75	3955.5	3554.7
	7850.72	4778.3	5065.15	5109.6	4954.95		7355.09	4700.9	4288	3980.25	3464.7
	7788.76	4723.35	5017.8	5303.35	4720.05		7296.22	4424.25	4350.95	3805.9	3501.85
	7727.63	4604.55	4928.25	5282.9	4750.05		7238.16	4463.05	4480.95	3977.7	3385.7
	7667.32	4679.25	4972.3	5172.45	5001.45		7180.89	4574.7	4463.1	3874.75	3556.1
	7607.81	4704.55	5113.05	5134.6	4881.25		7124.39	4562.25	4426.45	3842.9	3410.3
	7549.1	4545.75	4961.25	5309.35	4803.5		7068.66	4391.45	4252.7	3912.6	3530.3
	7491.15	4682.35	5016.4	5254.65	4921.1		7013.67	4430	4338.8	3789.8	3327.9
	7433.96	4718.75	4940.4	5124.3	5297.3		6959.41	4468.9	4225.1	3892.25	3475.4
	7377.51	4669.4	4931.85	5225.25	5128.6		6905.86	4399.7	4419.3	3878.1	3411.75
	7321.78	4837.85	4968.45	5227.15	4758.6		6853.02	4475.1	4377	3993.7	3511.7
	7266.77	4679.95	4894.1	5211.95	4762.95		6800.86	4464.6	4378.2	3908.2	3393.95
	7212.46	4784.1	4937.9	5333.75	4757.1		6749.37	4467.4	4314.95	3811.7	3510.4
	7158.83	4680.6	4876.1	5290.5	4828.8		6698.53	4504.1	4444.7	3924.65	3209.65
	7105.88	4780.55	5344	5403.4	4997.4		6648.35	4539.65	4343.3	3807.25	3351.75
	7053.59	4741.7	4926.4	5275.15	5001.3		6598.8	4490.35	4248.95	3901.65	3508.3
	7001.94	4708.7	5089.85	5245.95	4660.9		6549.86	4466.25	4458.95	3832.25	3285.75
	6950.93	4684.8	4778.6	5287.9	4927.45		6501.54	4456.1	4330.6	3931.1	3390.7
	6900.54	4987.8	4920.45	5273.15	4929.6		6453.81	4464.6	4393.25	3967.85	3387.5
	6850.76	4804.9	4882.55	5279	4954.6		6406.67	4595.95	4358.2	3934.4	3279.6
	6801.58	4996.85	4959.5	5422.5	4929.6		6360.11	4392.55	4374.15	3943.9	3359.5
	6753	4845.4	4896.25	5334.65	4660.3		6314.11	4531.75	4295.35	4016.6	3256.15
	6704.99	4832.85	5163.9	5251	4791.65		6268.66	4329.05	4234.65	3900.15	3406.8
	6657.55	4652.4	5151.55	5283.3	4769.25		6223.75	4457	4506.1	3921.9	3402.55
	6610.67	4801.4	5060.45	5197.35	4748.85		6179.38	4420.35	4242.6	3775.4	3337.1
	6564.34	4835.1	5216.5	5267.8	4779.2		6135.53	4320.2	4472.05	3901.05	3442.5
	6518.55	4980.45	4852.75	5517.4	4761.3		6092.2	4377.7	4404.5	3969.95	3341.85
	6473.29	4824.2	4975	5317.35	4837.75		6049.37	4415.45	4290.35	3837.1	3291.85
	6428.54	4751.95	4784.75	5367.55	4882.25		6007.03	4291.75	4326.6	3942.15	3426.6
	6384.31	4945.3	4945.65	5244.2	4593.75		5965.19	4368.05	4218.2	3903.05	3509.25
	6340.59	5078.15	5030.95	5419.35	4865		5923.82	4378.25	4293.15	3840.95	3506.8
	6297.35	5000.05	4965.55	5313.1	4935.5		5882.92	4413.05	4375.3	3837.6	3251.6
	6254.6	4932.85	4953.8	5177	4630.9		5842.49	4336	4259.45	3797	3408.75
	6212.33	4967.2	4926.65	5192.75	4693.8		5802.51	4389.5	4246.95	3854.2	3454.4
	6170.53	5139.4	4907.3	5453.8	4642.7		5762.97	4316.3	4221.05	3954.2	3493.6
	6129.19	5034.8	4912.4	5424.4	4768.5		5723.87	4359.85	4231.5	3752.35	3480
	6088.31	4959.55	5011.7	5359.25	4709.1		5685.21	4231.7	4348.1	3847.6	3532.65
	6047.87	4845.8	5024.75	5332.15	4741.1		5646.96	4419.05	4277.3	3810.55	3430
	6007.87	5075.95	4772.95	5502	4807.35		5609.14	4573.6	4215.3	3779.9	3321.8
	5968.3	4920.85	4757.05	5307.7	4539.85		5571.72	4357.7	4143.1	3870.95	3270.55
	5929.15	5060	5015.85	5535.3	4732.25		5534.71	4373.95	4311.7	4306.75	3157.75
	5890.43	5010.35	5117.6	5399.45	4691.65		5498.1	4261.3	4370.35	3940	3259.7
	5852.11	4925.8	4852.6	5480.2	4593.7		5461.87	4313.75	4212.7	4236.65	3290.6
	5814.2	5228.2	4998.75	5394.15	4813.1		5426.03	4386.85	4215.9	4035.15	3268.6
	5776.69	5360.3	4909.1	5376.15	4852.9		5390.56	4310	4221.65	3906.65	3272.25
	5739.57	4982.85	4881.6	5450.05	4700.2		5355.47	4418.1	4233.1	3771.2	3246.3
	5702.84	4907.65	5050.25	5501.25	4765		5320.74	4306.8	4204.1	3845	3145.4
	5666.48	4889.65	5517	5725.65	4821.05		5286.37	4353.5	4216.1	3801.45	3507.85
	5630.5	5080.6	5232.55	5293.35	4761.2		5252.36	4350.25	4151.75	3742.95	3222.45
	5594.89	4825.2	4986.6	5465.05	4762.75		5218.69	4216.65	4189.15	3852.3	3294.25
	5559.64	5059.7	5048.45	5472.45	4831.5		5185.36	4420.55	4142.35	3869.15	3179.6
	5524.75	5531.65	4994.95	5601.65	4570.05		5152.38	4410	4152.35	4309.15	3192.65
	5490.21	5010.1	4845.8	5465.9	4656.4		5119.72	4357.45	4299.15	3758.1	3229.75
	5456.01	4988	4918.8	5464.7	4624.95		5087.4	4319.55	4179.45	3696.5	3201.8
	5422.16	5044.05	4921.4	5598.75	4708.4		5055.39	4403	4220.3	3730.15	3061.15
	5388.64	4969.95	4934.5	5498.65	4771.3		5023.71	4313.1	4188.85	3846.65	3247.9
	5355.45	5122.75	4947.6	5377.8	4721.95		4992.33	4252.55	4182.35	3634.15	3135.6
	5322.59	5141.9	4728.95	5471.2	4850.4		4961.27	4354.55	4200.7	3648.55	3166.35
	5290.05	5231.7	5112.9	5350.5	4556.45		4930.5	4351.7	4199.3	3720.5	3167.2
	5257.82	5016.7	4792.8	5441.15	4531.1		4900.04	4350.45	4133.25	3739.65	3083.3
	5225.91	4937.8	4870.4	5381.25	4711.35		4869.87	4273.4	4221.05	3677.4	2953.6
	5194.31	5038.9	4895.75	5291.5	4724.05		4839.99	4304.2	4055.2	3708.1	3050.95
	5163.01	5034.25	4929.7	5393.75	4663		4810.39	4413.45	4137.05	3665.85	3012.85
	5132	5116.1	5044.25	5406.9	4762.85		4781.08	4368.8	4152.65	3782.3	3031.3
	5101.29	4994.05	5022.05	5375.9	4722.3		4752.05	4367.25	4116.9	3704.4	3119
	5070.87	4911.55	4812.5	5330.05	4638.85		4723.28	4268.75	4087.45	3753.15	3029.45
	5040.74	4911.5	4974	5469.7	4782.55		4694.79	4343.7	4171.95	3711.9	2975.15
	5010.89	5059.7	4709.35	5365.15	4552.95		4666.57	4436.45	4070.7	3782	3053.45
	4981.31	5078.2	4781.3	5423.05	4665.5		4638.6	4247.4	4071.2	3686.6	3058.6
	4952.01	5137.05	4830.45	5425.65	4470.25		4610.9	4310	4048.6	3825.9	3104.6
	4922.98	5063.85	5039.4	5280.5	4618.2		4583.45	4336.7	4147.25	3770.3	2938.25
	4894.22	5163.5	5141.15	5481.35	4892.75		4556.24	4313.35	4141.4	3637.7	3062.65
	4865.72	5118.45	4877.05	5508.1	4699.75		4529.29	4230	4158.65	3661	2994.95
	4837.47	4971.25	4929.2	5320.15	4493.3		4502.58	4188.2	4197.4	3722.8	3112.55
	4809.49	4930.6	4780.95	5521.1	4435.75		4476.12	4209.65	4158.35	3806	3068.1
	4781.75	5189.85	4625.45	5668.6	4642.55		4449.89	4260.35	4160.9	3733.05	2923.55
	4754.27	5232.4	4972.6	5451.65	4586.1		4423.89	4347.2	4057.85	3574.1	3095
	4727.03	5180.65	5013.2	5858.75	4633.3		4398.13	4238	4132.25	3704.15	2968.95
	4700.03	4992.1	4982.65	5645.7	4633.25		4372.59	4266.9	4126.25	3557.15	2863.05
	4673.27	4999.25	5031.95	5480.4	4740.05		4347.28	4312.9	4013.8	3604.55	2960.2
	4646.75	5063.75	5011.2	5301	4663.9		4322.19	4290.35	3978.2	3489.3	2910.65
	4620.46	4907.75	4831.15	5614.95	4584.85		4297.32	4297.85	3978.7	3534.05	3034.15
	4594.39	4999.65	4965.35	5285.75	4528.1		4272.66	4245.55	4013.85	3555.5	2947.45
	4568.56	5074.1	4962.1	5396.15	4665.75		4248.22	4225.15	3981.8	3475.55	2981.95
	4542.95	5651.2	5002.85	5393.9	4688.5		4223.99	4223.75	4072.85	3586.8	2944.05
	4517.56	5114.8	5064.75	5546.05	4642.1		4199.97	4268	4099.75	3614	2962.95
	4492.38	5009.35	5073.85	5352.5	4618.95		4176.15	4160.85	4093.8	3607.15	2967.1
	4467.43	5090.25	5061.55	5396.05	4896.5		4152.54	4247.85	4057.8	3526.2	2930
	4442.68	4900.9	4916.65	5574.4	4629.5		4129.12	4206	4086.8	3636.8	2936.55
	4418.14	5249	4947.75	5799.4	4522.8		4105.9	4234.9	4076.7	3660	2930.85
	4393.81	5134.45	4822.05	5486.6	4485.65		4082.88	4212.85	3946.6	3508.7	2926.8
	4369.69	5025.15	4991.75	5367.75	4625.25		4060.04	4195.95	3922.15	3531.5	2975.85
	4345.76	5186.45	4888.55	5407.15	4538.6		4037.4	4190.75	4130.9	3617	2911.25
	4322.04	5478	4964.95	5350.7	4715.1		4014.95	4206.2	3987.7	3447.15	2807.7
	4298.51	5168	4733.8	5308.8	4562.2		3992.68	4176.65	3984.8	3474.3	2873.6
	4275.18	5213.55	5089.6	5411	4849.65		3970.59	4083.3	4025.95	3524.65	2983.1
	4252.04	5039.5	5012.55	5364.65	4694.05		3948.68	4180.3	4006	3530.7	2947.2
	4229.08	5104.7	4919.85	5469.35	5059.35		3926.95	4198.4	4104.35	3365.25	2983.1
	4206.32	5073.8	4891.45	5485.85	4537.15		3905.4	4197.75	4064.7	3479.3	2893.5
	4183.74	5092	4765.55	5635.05	4397.9		3884.02	4169.35	4024.35	3524.7	2773.55
	4161.34	5137.8	4858.65	5512.05	4709.75		3862.81	4106.75	3875.1	3429.6	2807.9
	4139.12	5244.35	4893.35	5416.95	4597.5		3841.78	4163.65	4072.9	3582.95	2820.2
	4117.08	5027.85	4826.8	5265.2	4544.1		3820.91	4053.95	3904.35	3511.9	3106.7
	4095.22	5025.55	4819.1	5440.05	4513.55		3800.2	4181.3	3921.7	3361.8	2891.15
	4073.53	5026.75	4958	5411.45	4598.8		3779.66	4114.3	3876.95	3443.7	2768.2
	4052.01	5126.85	4815.15	5546.55	4468.3		3759.28	4109.6	3992.35	3319.1	2743.4
	4030.66	5188.6	5057.5	5451.5	4496.5		3739.06	4096.7	3993	3453.6	2693.25
	4009.48	5115.95	4870.6	5194.65	4777.9		3719	4127.15	3968.4	3333.2	2767.8
	3988.47	5116.1	4927.05	5462.85	4519.25		3699.09	4120.3	3958.35	3438.1	2773.95
	3967.62	5084.4	5009.7	5345.35	4397.85		3679.34	4088.95	4002.9	3283.25	2786.65
	3946.93	5093.15	4797.3	5389.8	4725.7		3659.74	4016.6	3779.05	3426.05	2769.05
	3926.4	5102.85	4963.65	5329.7	4868.35		3640.29	4046.65	3874.2	3267.2	2671.75
	3906.03	5118.15	4893.2	5539.45	4621.5		3620.99	4078.25	3866.2	3300.6	2624.8
	3885.81	5165.15	5183.6	5385.5	4486.05		3601.84	4100.2	3873.25	3343.55	2623.8
	3865.75	5368.3	4857.95	5363.1	4427.6		3582.83	4058.75	3807.65	3291.9	2689.9
	3845.85	5075.25	5202	5424.55	4527.1		3563.96	4112.95	3879	3303.2	2655.4
	3826.09	5103.15	4892.6	5445.95	4562.95		3545.24	4121.3	3829.65	3281.75	2728.55
	3806.48	5347.9	4941.6	5591.65	4577.9		3526.66	4106.85	3790	3229.3	2693.15
	3787.02	4958.4	5029.8	5798.25	4434		3508.21	4031.35	3905.45	3327.15	2701.6
	3767.71	5136.75	4956.65	5679.05	4490.95		3489.91	4119.1	3780.8	3302.35	2687.3
	3748.54	5132.7	4867.1	5326.65	4415.4		3471.74	4051.65	3708.8	3264.15	2701.25
	3729.52	5054.65	4879.75	5541.55	4519.25		3453.7	4143.8	3769.65	3159.15	2645.5
	3710.63	5243.55	5210.4	5501.35	4332.2		3435.8	4180.5	3820.35	3375.1	2598.5
	3691.88	5290.45	4848.2	5398.15	4438.45		3418.03	4128.1	3852.05	3264.1	2676.85
	3673.28	5081.3	4946.75	5513.05	4296.75		3400.38	3962.25	3826.25	3280.4	2600.55
	3654.81	5155.5	4951.8	5606	4340.7		3382.87	4071.25	3812.45	3227.8	2635.95
	3636.47	5128.3	4809.55	5354.85	4532.05		3365.48	4053.05	3824.95	3182.8	2629.75
	3618.27	5089.7	5044.4	5573.7	4444		3348.22	4038.8	3769.4	3158.15	2712.7
	3600.2	5226.4	4990.4	5419.35	4373.6		3331.08	4092.55	3603.1	3318.4	2703.1
	3582.26	5012.15	5067.15	5182.75	4434.65		3314.06	4146.4	3675.05	3383.05	2586.5
	3564.44	5107.7	4805.5	5394.95	4540.05		3297.17	4039.1	3738.8	3296.05	2612.8
	3546.76	5082.4	4763.45	5523.65	4432.1		3280.4	4102.1	3749.45	3187.2	2627.4
	3529.2	5155.15	4883.75	5307	4154.7		3263.74	4153.95	3747.1	3134.8	2672
	3511.77	5282.45	4868.15	5447.75	4366.95		3247.21	4086.85	3628.85	3262.4	2520.45
	3494.46	5181.45	4877.15	5690.1	4296.4		3230.78	4054.75	3618.6	3151.85	2581.2
	3477.28	5132.25	4842.25	5636.7	4309.2		3214.48	3962.6	3634.4	3066.85	2577.05
	3460.21	5162.7	4833.5	5477.95	4182.4		3198.29	4041.45	3700.85	3207.8	2495.4
	3443.27	5163.75	4887.7	5383.3	4420.6		3182.21	4051.55	3785.5	3285.05	2722.65
	3426.44	5114.75	4962.4	5314.05	4581.85		3166.24	4067.4	3710.7	3795.25	2473.75
	3409.73	5015.2	4759.15	5362.3	4425.75		3150.38	4000.9	3609.85	3199.4	2576.4
	3393.14	5196.3	4903.2	5336.7	4312.8		3134.63	4089.05	3579.3	3215.85	2592.75
	3376.66	5271.95	4819.2	5428.9	4462.8		3118.99	4171.2	3623.5	3153.85	2658.2
	3360.3	5072.1	4901.1	5244.7	4373.75		3103.46	4040.4	3629	3141.85	2528.95
	3344.05	5195.85	4650.1	5316.85	4445.35		3088.03	4049.7	3629.15	3237.7	2596.8
	3327.91	5079.75	4920.9	5396.6	4565.2		3072.71	4013.3	3515.9	3130.9	2555.25
	3311.88	5196.15	4916.75	5447.05	4440.45		3057.49	3964.6	3638.1	3119.25	2535.75
	3295.96	5384.8	4850.05	5479.3	4513.05		3042.37	3996	3585.95	3164.1	2471.65
	3280.14	5275.15	4985	5360.85	4373.35		3027.36	3924.05	3720.1	3220.1	2514.65
	3264.44	5090.55	5021	5297	4408.1		3012.45	3921.8	3575.75	3423.7	2532
	3248.83	5140.05	4926.7	5224.1	4473.6		2997.63	4135.65	3610.6	3195.9	2518
	3233.34	5183.2	4819.7	5373.5	4436.65		2982.91	3970.05	3580.25	3042.3	2503
	3217.95	5026.35	4754	5478.15	4693.2		2968.29	4064.5	3574.9	3197.15	2483.75
	3202.66	5233.45	4938.95	5326.85	5544.3		2953.77	3940.9	3619.8	3113.15	2533.15
	3187.47	5257.45	4885.45	5136.4	5291.4		2939.35	4018.9	3549.7	3274.55	2498.2
	3172.38	5287.55	4794.9	5346.15	4787.35		2925.01	4045.4	3536.5	3116.7	2575.45
	3157.39	5151.25	5000.7	5335.4	5181.6		2910.77	4016.2	3417.35	3133	2610.3
	3142.5	5042	4948.3	5424.45	4839.9		2896.63	3988.65	3472.1	3148.2	2489.15
	3127.71	5162.25	4846.2	5342.55	4716.7		2882.57	3969.2	3710.75	2866.2	2498.65
	3113.02	5134.7	4910.95	5309.25	4596		2868.61	4069.5	3684.3	3162.05	2482.75
	3098.42	5136.4	4615.2	5380.2	4723.9		2854.74	4096.75	3592.1	3094.85	2543.8
	3083.91	5112.65	5035.5	5312.2	4816.75		2840.95	4110	3637.55	3085.35	2553.2
	3069.5	5171.35	4896.35	5385.85	4162.95		2827.26	4004.85	3585.4	3084.4	2629.1
	3055.18	5185.2	4958.4	5274.65	4100.8		2813.65	3974.95	3573	3028.75	2468.2
	3040.96	5040.1	5043.2	5306.7	4077.2		2800.13	4035.4	3562.25	3045.4	2498.35
	3026.82	5154	4892.2	5380.3	4367.7		2786.69	4043.8	3564	3073.2	2510.4
	3012.78	5097.9	4805.7	5462.35	4211.65		2773.34	3937.75	3544.75	3134.25	2489.75
	2998.82	5219.6	4886.15	5324.1	4253.15		2760.08	4049.95	3570.05	3126.4	2533.65
	2984.96	5290.85	4953.75	5278.5	4287.1		2746.89	4007.7	3639.8	3145.45	2612.35
	2971.18	5316.4	5215.25	5332.15	4128.9		2733.79	3883.1	3623.35	3157.6	2400.9
	2957.49	5244.8	5011.85	5429.2	4344.05		2720.77	3967	3518.4	3081	2426.95
	2943.88	5159.7	4923.65	5347.55	4130.15		2707.84	3974.75	3687.2	3049.4	2522.25
	2930.36	5205.9	5062.15	5341.6	4346.95		2694.98	4097.6	3665.85	3067.05	2549.85
	2916.92	5372.4	4965.55	5395.3	4289.4		2682.2	4221.9	3547.25	3091.1	2460.6
	2903.57	5311.35	4982.5	5701.45	4304.45		2669.5	3967.95	3444.7	3109.45	2490.9
	2890.3	5223.8	4842.65	5323.25	4143.2		2656.88	4044.5	3545.1	3114.35	2480.4
	2877.11	5158.6	4843.1	5325.15	4266.35		2644.33	3978.6	3670.1	3111.1	2554.05
	2864.01	5352.75	4959.65	5513.55	4281.95		2631.87	3953.2	3650.45	2967.25	2536.6
	2850.98	5243.85	5040.75	5545.5	4320.5		2619.48	4106.15	3621.15	3073.45	2685.35
	2838.04	5306.3	5178.1	5451.45	4293.5		2607.16	4061.45	3492.7	3220.35	2584.55
	2825.17	5304.35	4935.6	5571.45	4229.4		2594.92	4098.7	3483.1	3104.35	2633.45
	2812.38	5310.6	5073.3	5522.4	4225.7		2582.75	4102.15	3613.15	3035.45	2448.4
	2799.67	5352.5	5053.45	5544.6	4144.35		2570.65	4014.7	3554	3093.15	2480.3
	2787.04	5167.4	5159.85	5400.85	4119.5		2558.63	3874.05	3504.6	3124.2	2606.55
	2774.48	5355.5	5318.2	5508.55	4227.1		2546.68	4014.8	3530.7	3069.1	2583.45
	2762	5202.95	5186.35	5443.55	4171.3		2534.8	4062.75	3542.7	3065.5	2602.1
	2749.59	5360.8	4994.4	5444.6	4258.9		2522.99	4148.1	3620.1	3076	2646.4
	2737.26	5329.95	5047.5	5460.15	4278.15		2511.25	4071.05	3547.05	3207.35	2493.1
	2725	5245.25	5038.45	5502.5	4210.05		2499.58	4122.5	3608.35	3054.2	2480.9
	2712.81	5245.3	5120.1	5526.2	4224.6		2487.98	4044.15	3575.25	3049.4	2502.15
	2700.7	5262.1	5110.2	5448.75	4203.3		2476.45	4037.45	3572.6	2975.35	2434
	2688.66	5353.15	5185.5	5360.9	4219.4		2464.99	3957.95	3612.1	3039.75	2567.5
	2676.69	5474.6	5071.85	5331.35	4315.5		2453.59	3937.25	3499.8	3083.85	2476.85
	2664.78	5459.8	5102.6	5443.35	4298.5		2442.25	3922.5	3476.9	3107	2522.55
	2652.95	5331.4	5165.8	5328.15	4185.5		2430.99	4010.5	3648.55	3030.55	2513.65
	2641.19	5409.95	5019.55	5503.75	3987.65		2419.79	4034.4	3562.65	3121.35	2572.8
	2629.5	5506.1	5114.55	5547.25	4128.65		2408.65	4028.5	3504.1	3147.75	2548.25
	2617.87	5453.5	5029.8	5572.05	4376.4		2397.58	4109.25	3594	3034.15	2460.6
	2606.31	5422.4	5035.4	5522.1	4548.15		2386.57	4090.35	3558.15	3024.1	2583.35
	2594.82	5443.95	5150.65	5584.4	4160.55		2375.62	4043.8	3562.95	3100.85	2520.85
	2583.4	5434.3	5227.75	5504	4228.55		2364.74	4033.15	3614.8	3073.5	2590.75
	2572.04	5446.3	5329.4	5435.7	4358.75		2353.91	3989.2	3686.35	3172.3	2556.1
	2560.74	5543.2	5213.45	5544.05	4324.1		2343.15	4097.85	3636.7	3257.95	2554.9
	2549.51	5442.5	5057.4	5573.65	4187.45		2332.45	4188.75	3581.15	3307.35	2600.55
	2538.34	5692.4	5356.8	5529.3	4328.5		2321.81	4022.8	3480.55	3103.9	2398.45
	2527.24	5382.5	5235.25	5563.65	4145.4		2311.23	4153.55	3485.35	3169.95	2554.05
	2516.2	5510.65	5149.55	5417.5	4207.35		2300.71	3975.5	3561.25	3103.3	2604.4
	2505.22	5413.45	5198.45	5588.5	4226.4		2290.25	4106.85	3453.35	2993.9	2496.8
	2494.31	5453.3	5448.2	5595.1	4277.4		2279.84	3952.35	3518.1	3107.7	2443.05
	2483.45	5431.65	5171.85	5522.5	4359.5		2269.5	3993.5	3622.3	3088.25	2367.75
	2472.66	5617.45	5116.4	5505.5	4259.95		2259.21	4029.9	3735.1	3303.8	2436.55
	2461.92	5571.7	5207.65	5511.2	4250.65		2248.98	4168.8	3523.2	3043.95	2484.05
	2451.25	5419.8	5290.45	5486.9	4161.3		2238.8	4138.95	3582.1	3039	2524.45
	2440.63	5489.6	5234.9	5612.25	4249.3		2228.68	4103.65	3495.8	2983.15	2467.25
	2430.08	5588.45	5127.7	5662.9	4181.15		2218.61	4148.25	3508.9	3212.75	2517.2
	2419.58	5412.3	5290.8	5485.65	4188.35		2208.6	4104	3638	3011.35	2344.7
	2409.14	5570.75	5316.6	5481.6	4354.7		2198.65	4042.8	3575.85	2982.75	2346.9
	2398.75	5945.05	5317.5	5706.3	4362.45		2188.75	4093.4	3472.7	3025.95	2514.15
	2388.43	5684.9	5306.35	5745.6	4339.8		2178.9	4138.3	3690.4	2843.55	2511.4
	2378.16	5592.95	5252.95	5596.1	4203.75		2169.11	4013.3	3596.35	2919	2468.35
	2367.94	5516.65	5317.35	5816.2	4475.65		2159.36	4007.15	3370.25	2959.55	2492.2
	2357.78	5597.45	5348.8	5589.8	4139.95		2149.67	4088.55	3440.2	2993.8	2450.4
	2347.68	5512	5255.15	5989.05	4165.75		2140.04	4097.6	3491	2827.95	2509.1
	2337.63	5651.35	5504.45	7161.05	4061.6		2130.45	4031.65	3653.35	3013.6	2389.65
	2327.64	5931.5	5304.9	7654.35	4319.35		2120.91	4012.3	3536.1	2890.3	2386.2
	2317.69	5461.1	5352.35	6048.4	4145.35		2111.43	4004.1	3365.6	3035.3	2445.7
	2307.81	5628.3	5391.15	5910.05	4410.4		2102	4015.4	3328.7	2888.35	2255.6
	2297.97	5669.8	5314.1	5730.6	4198.9		2092.61	3892.1	3575.05	2953.9	2400.5
	2288.19	5527.5	5233.4	5776.55	4130.15		2083.28	4059.95	3481.75	3023.6	2529.3
	2278.46	5691.6	5340.9	5748.45	4309.9		2073.99	4083.1	3605.55	2920.3	2580.55
	2268.78	5548.75	5302.8	5653.45	4198.1		2064.75	4178.65	3447.55	2933.1	2505
	2259.15	5549.15	5226.55	5628.7	4170.55		2055.56	4087.7	3311.1	3036.95	2435.6
	2249.57	5731.95	5437.05	5607.35	4164.85		2046.42	4071.75	3253.3	2962	2491.35
	2240.04	5643.25	5424.75	5584.65	4540.6		2037.33	4140.15	3474.45	2860.8	2354.7
	2230.56	5691.3	5426.4	5778.55	4159.25		2028.28	3985.45	3411.55	3143.95	2404
	2221.14	5626.1	5526.35	5764.65	4267.6		2019.28	4124.9	3542.7	3114.85	2326
	2211.76	5634.45	5505.95	5531.7	4216.15		2010.33	3896.55	3421.3	2945.65	2268.35
	2202.43	5617.8	5499.55	5732.95	4632.15		2001.42	4074.25	3409.45	2858.8	2283.95
	2193.15	5669.55	5394.4	5802.1	4563.65		1992.56	4041.75	3362.95	2729.6	2443.2
	2183.91	5601.2	5598.65	5644.9	4222.7		1983.74	3991.2	3397.4	2790.7	2387.25
	2174.73	5627.75	5469.05	5668.8	4287.1		1974.97	4087.95	3395.85	2831.1	2271.85
	2165.59	5607.25	5444.5	5780.4	4284.65		1966.24	4103	3383	2874.85	2384.2
	2156.5	5479	5459.05	5553.2	4433.45		1957.56	4055.75	3404.05	2840.1	2329.85
	2147.45	5595.35	5298.7	5842.3	4684.45		1948.92	3918	3286.5	2919.9	2377.3
	2138.45	5641.55	5387.85	5632.35	4698.7		1940.33	3981.45	3531.1	2852.2	2370.65
	2129.5	5411.4	5440.8	5954.1	4266.1		1931.78	3975.3	3405.8	2832.9	2363.35
	2120.59	5594.6	5609.8	6097.9	4339.3		1923.27	3883.25	3356.3	2811.05	2331.25
	2111.73	5634.35	5821.4	5649.15	4270.7		1914.8	3899.2	3489.85	2878.65	2307.05
	2102.91	5553.65	5484.9	5597.7	4134.25		1906.38	4059.55	3417.3	2882.5	2357.05
	2094.14	5737.35	5460.6	5706.85	4258.9		1898	4037	3183.05	2890.85	2435.65
	2085.41	5704.2	5432.05	5614.55	4298.35		1889.66	4069.05	3322.5	2707.35	2502.15
	2076.72	5708.8	5637.1	5769.9	4348.85		1881.36	3892	3394.2	2791.75	2376.2
	2068.08	5787.2	5496.65	5791.5	4342.95		1873.1	4126.85	3325.75	2866.65	2289.6
	2059.48	5689.25	5541	5816.05	4168.8		1864.88	3992.65	3197.4	2880.9	2295.9
	2050.92	5630.75	5519.35	5709.85	4475.5		1856.71	3961.65	3331.15	2878.65	2384
	2042.41	5643.35	5471.7	5646.5	4437.35		1848.57	3975.35	3390.9	3014.6	2299.05
	2033.94	5675.3	5575.8	5641.35	4339.7		1840.48	3909.5	3489.95	2825.45	2300.5
	2025.51	5769.75	5671.1	5742	4296.6		1832.42	3987.05	3415.8	2679.45	2336.85
	2017.12	5679.7	5644.6	5718.1	4254.35		1824.4	4090.4	3350.1	2647.4	2268.25
	2008.77	5637.55	5508.1	5635.25	4253.35		1816.42	4033.2	3239.45	2794.6	2334.1
	2000.47	5674.5	5639.25	5661.65	4258.2		1808.48	4041.55	3334.45	2799.55	2230.05
	1992.2	5641.2	5627.45	5752.4	4318.75		1800.58	4048.75	3174.2	2808.9	2305.9
	1983.98	5708	5699.75	5899.7	4222.4		1792.72	3966.3	3279.5	2724.25	2390.5
	1975.79	5709.05	5535.3	5733.75	4332.65		1784.89	3964.1	3318.95	2811.2	2313.25
	1967.65	6058.25	5783.75	5765.25	4360.4		1777.11	4021.9	3348.9	2878.4	2232.95
	1959.54	5947.75	5690.15	5641.7	4579.4		1769.36	3878.65	3260	2857.2	2203.8
	1951.47	5657.6	5530.1	5742	5057.8		1761.64	3857.3	3305.5	2758.65	2190.1
	1943.45	5751.2	5743.45	5713.1	6586.85		1753.97	3735.55	3273.9	2706.7	2165.15
	1935.46	5674.35	5569.3	5619.95	4606		1746.33	3897.2	3339.6	2635.5	2291.4
	1927.51	5730.55	5455.65	5746.5	4234.8		1738.72	3849.5	3283.4	2745.85	2247.9
	1919.59	5586.5	5535.05	5772.7	4319.2		1731.15	3901.6	3278.05	2568.65	2406
	1911.72	5748.95	5621.6	5655.9	4229.8		1723.62	3951.5	3121	2767.5	2214.65
	1903.88	5830	5562.1	5649.3	4454.35		1716.13	3957.85	3226.9	2621.45	2304.6
	1896.08	5818.8	5555.9	5869.55	4502.9		1708.66	3969.7	3153.9	2816.25	2238.85
	1888.32	5583.4	5602.05	5757.25	4488.15		1701.24	4082.35	3056.1	2574.75	2404.75
	1880.59	5647.75	5480.35	5653.95	4274.35		1693.85	3961.9	3210.55	2794.85	2179.25
	1872.9	5792.8	5596.6	5808.6	4308.35		1686.49	3837.65	3188.1	2730.45	2245.3
	1865.25	5875.35	5566.75	5864	4470.65		1679.17	3796.6	3377.9	2695.7	2031.45
	1857.63	5562.45	5514.95	5877.85	4250.35		1671.88	3811.7	3245.25	2569.35	2078.2
	1850.05	5685.7	5517.15	5846.8	4145.75		1664.62	3874.5	3192.85	2455.3	2122.55
	1842.5	5668.25	5483.9	6001.95	4497.9		1657.4	3838.35	3205.7	2660.4	2193.6
	1834.99	5720.95	5619.2	5855.85	4720.85		1650.21	3842.25	3181.5	2620.7	2257.35
	1827.51	5558.15	5712.9	5719.4	4597.3		1643.06	3858.6	3242.8	2596.15	2154.65
	1820.07	5486.7	5579.55	5626.6	4553.5		1635.94	3910.3	3245.5	2462.75	2150.25
	1812.66	5637.1	5654.65	5664.2	4706.7		1628.85	3893.6	3132.05	2659.55	2279.4
	1805.29	5619.95	5432	5721.25	4349.45		1621.79	3953.9	3047.65	2609.9	2213.25
	1797.95	5396.45	5565.05	5608	4660.6		1614.76	3964.85	3143.15	2673.05	2068.15
	1790.64	5696.95	5523.65	5526.6	4363		1607.77	3923.65	3150.65	2676.4	2163.95
	1783.37	5652	5554.65	5630.75	4297.6		1600.81	3698.4	3148.55	2704.95	2026.3
	1776.13	5811.45	5435.3	5577.6	4204.4		1593.88	3816.55	3142.7	2562.35	2191.6
	1768.93	5793.55	5665.95	5658.75	4377.2		1586.98	3804.2	3244.05	2638.35	2164.25
	1761.76	5626.2	5457.2	5688.7	4303		1580.11	3756.6	3136.5	2584.05	2121.15
	1754.61	5701.1	5515.85	5770.05	4502.55		1573.28	3841.6	3183.85	2511.5	2040.5
	1747.51	5665.45	5539.55	5689.45	4437.75		1566.47	3923.55	3112	2529.4	2176.6
	1740.43	5747.6	5517.55	5770.65	4421.95		1559.7	3808.25	3080.25	2702.75	2136.95
	1733.39	5524.9	5516.85	5591.95	4509		1552.95	3922.8	3010.45	2540.8	2131.5
	1726.38	5810.05	5608.35	5688.1	4453.15		1546.24	3820.8	3080.75	2641.05	2153.15
	1719.4	5655.95	5384.2	5789.05	4409.6		1539.55	3809.55	3017.25	2723.7	2270.35
	1712.45	5737.9	5536.2	5793.45	4258.05		1532.89	3757.55	3132.3	2561.05	2138.9
	1705.53	5651.6	5479.4	5744.85	4390.35		1526.27	3760.25	3075.05	2674.2	2071.6
	1698.64	5580.4	5511.05	5741.1	4343.9		1519.67	3763.9	3105.1	2686.7	2112.65
	1691.78	5770.45	5510.7	5860.9	4348.35		1513.1	3757.4	3180	2622.05	2174.6
	1684.96	5605.25	5477.5	5576.35	4311.75		1506.56	3783.75	3081.4	2560.65	1972.85
	1678.16	5611.2	5337.4	5723.7	4270.1		1500.05	3801.75	3086.35	2492.95	1994.7
	1671.4	5457.4	5519.55	5648.45	4275.4		1493.57	3841.15	3043	2484.3	2063.7
	1664.66	5475.4	5473.45	5831.6	4397.8		1487.12	3728.85	3199.85	2544.55	1885.85
	1657.95	5567.95	5376.95	5878.75	4276.4		1480.69	3788.4	3104.2	2483	2082.1
	1651.28	5629.65	5400.3	5652.35	4452.1		1474.3	3952.35	2965.85	2541.85	2078.2
	1644.63	5538.9	5286.8	5625.75	4482		1467.93	3952	2906.7	2553.45	2013.95
	1638.01	5610.55	5503.7	5715.1	4425.9		1461.59	3869.8	2903.5	2526.2	2127.35
	1631.42	5637.3	5365.85	5559.7	4320.8		1455.27	3790.4	3031.25	2443.25	2110.6
	1624.86	5876.2	5484.75	5779.95	4316.25		1448.98	3785.35	3073.25	2548.95	2131.85
	1618.33	5893.65	5569.9	5734.65	4254.4		1442.72	3688.7	3013.35	2643.3	2040.5
	1611.83	5676.6	5432.3	5637.15	4329.9		1436.49	3610.45	3078.1	2599.1	2075.1
	1605.35	5789.45	5231.65	5722.85	4283		1430.28	3665.4	3038.65	2581.65	2029.1
	1598.9	5694.25	5420.2	5685.7	4468.2		1424.1	3663.4	3027.6	2518.8	2004.65
	1592.48	5851.6	5510.5	5655.1	4264.55		1417.95	3698.25	3088.4	2539.9	2029.65
	1586.09	5589.1	5442.45	5812.4	4242.75		1411.82	3619.7	3169.15	2507.9	1958.15
	1579.72	5655.85	5299.6	5868.15	4330.4		1405.72	3736.25	3015.75	2434.6	1976.05
	1573.39	5436.65	5359.2	5721.25	4389		1399.64	3620.05	3046.3	2552.6	2004.8
	1567.08	5554.85	5455.15	5631.75	4465.05		1393.59	3786.2	2960.45	2411.75	1968
	1560.79	5479.6	5470.05	5720.85	4441.55		1387.57	3769.6	3005.65	2449.1	2051.05
	1554.54	5701.35	6032.35	5627.1	4302		1381.57	3754.6	2960.4	2540.1	1983
	1548.31	5497.7	5899.25	5550.3	4307.3		1375.59	3712.1	2889.25	2525.95	2107.1
	1542.1	5595.9	5344.1	5643.2	4399.1		1369.64	3492.6	2913.35	2538.55	2026.1
	1535.92	5527.05	5388.9	5738.7	4197.1		1363.72	3687.4	2908	2546.75	2177.9
	1529.77	5637.3	5371.25	5538.75	4311.95		1357.82	3580.8	2943.55	2461.95	2046.6
	1523.65	5592.9	5294.6	5713.5	4157.55		1351.95	3459.8	2949.9	2530.7	2112.8
	1517.55	5674.45	5278.4	5673.15	4312.8		1346.1	3653.9	3086.55	2490.05	2038.35
	1511.47	5450.25	5446.1	5637.55	4205.3		1340.27	3565.9	3022.05	2500.85	1881.3
	1505.42	5573.4	5514.65	5593.4	4282.8		1334.47	3653.55	2976.05	2530.4	1944.35
	1499.4	5535.7	5762.2	5698.75	4484.65		1328.69	3647.25	2999.6	2459.35	1916.1
	1493.4	5437.05	5350.75	6033.75	4381.85		1322.93	3754	2976.3	2414.9	1934
	1487.43	5447.5	5541.25	5684.15	4372.35		1317.2	3638.75	2868.8	2359.7	1920.85
	1481.48	5474.8	5259.45	5616.05	4079.5		1311.5	3672.9	2825.05	2231.2	1962.15
	1475.55	5478.55	5360.3	6183.95	4313.4		1305.81	3820.65	3001.35	2307.85	1943.15
	1469.65	5593.3	5234.75	7469.35	4156.6		1300.15	3646.6	2754.3	2312.1	1993.2
	1463.78	5481.7	5349.1	6262.25	4066.75		1294.51	3647.3	2897.05	2420.8	1881.3
	1457.93	5325.7	5566.3	5488.25	4007.55		1288.9	3666.95	2850.75	2442.4	2022.1
	1452.1	5437.55	5388.9	5607.5	3980.65		1283.31	3686.25	3010.35	2395.65	2038.9
	1446.29	5359.8	5461.75	6023.2	4241.25		1277.74	3587.4	2888.95	2362.45	2021.45
	1440.51	5512.7	5400.05	5586.95	4064.85		1272.19	3451	2855.5	2362	1954.4
	1434.76	5464.65	5451.25	5492.6	4247.05		1266.67	3559.3	2998.5	2434.15	1980.25
	1429.03	5470.85	5269.9	5580.55	4087.55		1261.17	3593.1	2899.95	2477.95	1900.5
	1423.32	5463.75	5245.8	5472.85	4234.95		1255.69	3515.25	2892.3	2440.35	1825.35
	1417.63	5283.65	5205.35	5518.65	4160.6		1250.23	3531.2	3013.4	2390.45	1744.45
	1411.97	5365.05	5545	5516.15	4119.4		1244.79	3638	2867.6	2313.4	1826.75
	1406.33	5473.45	5119.15	5376	4209.95		1239.38	3682.05	2980.1	2343.1	1917.75
	1400.71	5533.9	5220.05	5422.55	4403.85		1233.99	3758.25	2888.35	2541.45	1878.05
	1395.11	5316.9	5198	5578.7	4247.2		1228.61	3741.55	2960.4	2275.85	1838.15
	1389.54	5298.8	5360.95	5549.4	4157.05		1223.26	3645	2867	2291.8	1789.45
	1383.99	5662.05	5272.6	5693.05	4085		1217.94	3665.05	2782.7	2300	1990.45
	1378.46	5370.45	5304.75	5449.7	4099.2		1212.63	3678.5	2872	2345.7	1917.2
	1372.96	5305.55	5358.5	5458.5	4136.3		1207.34	3635.65	2732.45	2278.85	2145.9
	1367.47	5611.25	5372.45	5262.75	3924.2		1202.08	3615	2760.25	2412.15	2059.05
	1362.01	5345.15	5345.85	5724.45	4006.1		1196.83	3507.4	2882.2	2520.35	1808.85
	1356.57	5387.55	5251.5	5625.95	4066.55		1191.61	3513.4	2876.1	2349.5	1858.25
	1351.15	5608.35	5260.85	5453.7	4041.05		1186.4	3462.7	2837.45	2440.9	1826.5
	1345.75	5579.4	5361.75	5510.2	4139.05		1181.22	3566.8	2993.15	2494.9	1903.35
	1340.38	5498.55	5269.7	5363.9	4090.7		1176.06	3514.4	2961.85	2447.1	1899.5
	1335.02	5475	5420.45	5492.9	4118.05		1170.91	3480.95	2879.7	2287.6	1943.9
	1329.69	5589	5429.95	5573.5	4205.1		1165.79	3540.25	2879.8	2314.15	1820.5
	1324.37	5428.75	5365.35	5417.9	3935.1		1160.68	3552.5	2951.85	2261.05	1761.6
	1319.08	5524.9	5371.35	5377.7	4097.55		1155.6	3575.95	2903.5	2331.8	1819.5
	1313.81	5464.5	5210.1	5267.8	4178.25		1150.54	3582.6	2767.85	2332.35	1750.4
	1308.56	5390.1	5318.05	5402.95	4016.9		1145.49	3659.4	2957.65	2276.95	1903
	1303.33	5344	5294.85	5428.25	3970.65		1140.47	3527.4	2780.65	2233.2	1864.05
	1298.11	5394.2	5332.25	5282.3	3728.5		1135.46	3538.2	2790.95	2284.2	1933.85
	1292.92	5288.1	5239.45	5503.75	4034.6		1130.47	3521.8	2771.3	2286.15	2052.3
	1287.75	5221.55	5269.95	5448.9	3799.35		1125.51	3550.25	2785.9	2419.15	1996.2
	1282.6	5393.55	5186	5408.7	3974.45		1120.56	3508.65	2746.2	2354.1	1946.9
	1277.47	5419.75	5406.75	5239.5	3944.6		1115.63	3465.6	2866.45	2316.5	1967.2
	1272.36	5285.4	5340.1	5299.15	3965.05		1110.72	3414.25	2765.1	2305.8	1877.65
	1267.27	5308.25	5335.7	5495.7	4052.3		1105.83	3474.25	2825.5	2336.4	1807.35
	1262.2	5182.9	5580.9	5241.05	3949.7		1100.95	3387.65	2800.55	2480.7	1840.35
	1257.15	5481.4	5226.2	5326.2	3956.2		1096.1	3448.65	2815.1	2319.1	1704.45
	1252.11	5221.9	5250	5273.4	4105.15		1091.26	3383.6	2827.6	2306.35	1739.1
	1247.1	5426.85	5062.55	5188.1	3829.25		1086.44	3483.35	2900.5	2314.5	1770.45
	1242.1	5296.1	5195.75	5174.8	3893.2		1081.64	3438.3	2806.2	2258.25	1770.85
	1237.13	5377.3	5197.8	5220.25	3891.85		1076.86	3468.45	2805.35	2138.55	1712.45
	1232.17	5310.95	5293.55	5299	3761.95		1072.09	3528	2754.25	2143	1751.05
	1227.23	5315.25	5195.85	5196.1	3948.5		1067.35	3590.15	2621.05	2153.65	1687.1
	1222.31	5525.25	5105.3	5308.25	3900.15		1062.62	3565.2	2720.2	2237.4	1760.4
	1217.41	5457.9	5146.2	5328.75	3838.85		1057.9	3616.9	2820.5	2110.5	1735.2
	1212.53	5522.85	5154.4	5378.4	3928.6		1053.21	3680.15	2727.8	2258.55	1801.1
	1207.66	5588.65	5271.45	5347.9	3908.6		1048.53	3485.1	2753.25	2214.4	1825.9
	1202.82	5488.45	5160.7	5319.6	3771.5		1043.87	3411.35	2682.65	2273.75	1842.85
	1197.99	5544.75	5412.75	5156.1	3822.2		1039.23	3523.45	2689.45	2273.1	1755.75
	1193.18	5534.7	5176.5	5355.8	3791.5		1034.61	3441.35	2815	2360.3	1847.05
	1188.39	5280.6	5119	5081.25	3917.75		1030	3429.95	2791.5	2315.5	1896.4
	1183.61	5369.8	5212.05	5230.75	3954.6		1025.41	3426	2757.55	2308.5	1846.55
	1178.86	5353.9	5387.25	5200.2	4117.15		1020.83	3400.2	2728.75	2238.05	1775
	1174.12	5307.9	5186.15	5119.3	4107.65		1016.28	3408.9	2812.15	2253.9	1762.55
	1169.4	5274.9	5027.7	5150	4061.9		1011.74	3369.1	2826.45	2247.45	1924.65
	1164.69	5330.95	5101.35	5082.25	3919.85		1007.21	3356.9	2805.05	2057.9	1920.95
	1160	5256.55	5068.25	5255	3729.15		1002.7	3455	2709.8	2307.5	1741.1
	1155.33	5352.5	5094.3	5219.2	3750.6		998.213	3445.45	2694.45	2205.25	1766.45
	1150.68	5226.85	4894.4	5226.4	3778.15		993.739	3438.65	2821.6	2129.6	1794.55
	1146.05	5525.2	5063.5	5209.7	3892.15		989.28	3518.7	2606.35	2067.5	1740.75
	1141.43	5385.35	5011.1	5302.8	3635.75		984.837	3512.25	2586.95	2199.45	1698.6
	1136.83	5303.45	4925.1	5291.8	3677.45		980.411	3406.3	2549.15	2152.6	1642.25
	1132.24	5311.2	5599.9	5134.35	3532		976	3532.7	2837	2125.35	1646.7
	1127.67	5194.85	5186.2	5229.7	3720.4		971.605	3421.95	2594.35	2029.9	1723.8
	1123.12	5262.1	5207.3	5016.4	3758.45		967.226	3454.7	2762.6	2121.95	1682.4
	1118.59	5195.5	5018.7	5205.05	3635.5		962.863	3405	2666	2139.45	1803
	1114.07	5215.9	4840.45	5240.2	3756		958.515	3442.05	2596.6	2245.15	1774.4
	1109.56	5342.5	5046.45	5259.25	3856.2		954.183	3385.9	2601	2168.2	1709.15
	1105.08	5317.1	5039.05	5254.5	3703.15		949.866	3320.95	2606.8	2175.4	1644.05
	1100.61	5365.7	5023.8	5067.3	3731.45		945.565	3229.6	2642	2254.3	1723.2
	1096.15	5420.7	5019.1	5117.75	3858.55		941.279	3319.55	2711.6	2229.55	1780.7
	1091.71	5323.6	5068.5	5205.7	3739.55		937.008	3288.25	2746.75	2197.4	1699.45
	1087.29	5353.65	4934	5043.65	3709.05		932.752	3211.2	2759.05	2313.6	1763.5
	1082.89	5087.85	5006.6	5186.5	3728.4		928.511	3238.2	2666.85	2181.45	1678.05
	1078.49	5236.15	5066	5349.5	4085.55		924.286	3220	2661.85	2122	1674.35
	1074.12	5234.15	5009.2	5139.2	3895.6		920.075	3376.85	2759.6	2191.4	1644.05
	1069.76	5232.25	5229.95	5377.15	3691.2		915.879	3312.8	2701.65	2074.6	1595.95
	1065.42	5429.7	5157.35	5674.5	3589.05		911.697	3336.8	2870.55	2064.35	1653.4
	1061.09	5406.1	5022.45	6445.25	3550.95		907.53	3461.75	2950.3	2073.8	1774.95
	1056.77	5382.55	5076.9	5077	3607.3		903.378	3509.2	2886.1	1983.85	1764.95
	1052.47	5218.55	4863.8	5023.15	3696.8		899.241	3408.65	2908.7	2175.4	1651.9
	1048.19	5282.2	5045.25	5072.6	3567.15		895.117	3394.95	2692.95	2092.9	1663.9
	1043.92	5301.65	5015.65	4993.9	3648.25		891.008	3447.7	2711.35	2021	1616.5
	1039.67	5162	4833.7	5058.6	3661.65		886.914	3449.5	2678.3	2058.75	1717.3
	1035.43	5302.3	4979.25	4818.75	3722.25		882.833	3298.75	2612.8	2040	1607.6
	1031.21	5158.55	4939.2	5021.8	3512.8		878.767	3241.15	2569.05	2022.25	1701.85
	1027	5363.75	5000.75	5035.45	3634.7		874.714	3376.45	2520.55	2092.75	1713.15
	1022.8	5243.25	5013.3	5187.3	3780.3		870.676	3333.5	2579.9	2142.75	1681.15
	1018.62	5153.85	4882	4999.3	3780.8		866.652	3163.5	2615.45	2094.15	1687
	1014.46	5103.2	4922.1	5024.35	3639.6		862.641	3224.1	2634.25	2202.3	1798.25
	1010.31	5165.3	4837.8	4958.7	3620.05		858.644	3185.6	2638.8	2287.3	1713.7
	1006.17	5276.6	4928.9	4894.55	3867.95		854.661	3187.55	2595.3	2182.2	1869.2
	1002.05	5238	5067.65	5087.05	3714.25		850.691	3243	2714.45	2092	1578.2
	997.941	5230	4924.25	4993.75	3699.1		846.735	3269.15	2663.8	2104.05	1540.65
	993.847	5233.75	5268.5	4988.15	3691.2		842.793	3342.6	2681.1	2160.35	1713.75
	989.768	5315.95	5231.3	5013.2	3722.3		838.863	3260.75	2494.3	2053.1	1684.7
	985.702	5267.3	5128.4	4794.5	3586.3		834.947	3260.95	2558.75	2085.9	1755.35
	981.65	5146.25	5491.85	5011.7	3642.85		831.045	3291.55	2564.75	2105.9	1774.1
	977.612	5312.55	5111.5	4998.85	3610.15		827.155	3267.85	2644.2	2084.85	1791.35
	973.588	5203.2	5067	4950.8	3600.2		823.279	3384.95	2588.1	2128.75	1637.35
	969.577	5111.8	4852.4	5059.55	3549		819.416	3301.9	2557.5	2027.35	1573.8
	965.58	5115.65	5113.75	4790.95	3588.85		815.566	3329.3	2503.8	1936.55	1583.5
	961.597	5203.4	4869.35	4925.35	3538.15		811.729	3322.4	2542.4	2114.75	1601.05
	957.627	5181.1	4876.7	4899.55	3631.95		807.904	3498.3	2527.65	2063.25	1504.25
	953.671	5227.6	4931.65	4977.45	3540.9		804.093	3186.1	2569	1934.25	1581.8
	949.728	5159.35	4969.95	4959.65	3875.35		800.294	3271.2	2505.15	1899.55	1567.75
	945.798	5200.7	4944.7	4937.35	3839.65		796.507	3290	2518.8	1982.05	1726.1
	941.881	5263.4	4884.3	4965.1	3605.1		792.734	3283.25	2315.4	1948.65	1645.55
	937.978	5291.65	4927.3	4916.9	3720.15		788.973	3176.85	2437.2	1986.35	1581.85
	934.087	5162.85	5041.35	4973.85	3720.85		785.224	3280.8	2518.2	1908	1660.95
	930.21	5192.3	4812.6	4822.2	3626.4		781.488	3156.1	2387.65	2035.9	1625.7
	926.346	5364.15	4855	4900.15	3666.95		777.765	2998.65	2470.65	2131.9	1548.55
	922.494	5161.1	4820.6	4855.6	3685.4		774.053	3156.15	2604.45	2008.45	1626.15
	918.656	5131.3	4898.5	4942.1	3629.65		770.354	3013.05	2471.75	2086.45	1711.2
	914.83	5200.55	4721.9	4774.15	3695.8		766.667	3055.3	2461.2	2098.55	1576.5
	911.017	5010.65	4809.9	4961	3568.3		762.992	2976.1	2457.6	2040.3	1692.3
	907.216	5045.1	4778.95	4986.55	3638.45		759.329	3235.8	2497.6	2287.6	1618.35
	903.428	5093.4	4812.35	4765.8	3533.15		755.678	3091.3	2679.1	2008.35	1644.85
	899.653	5087.6	4692.6	4804.2	3588.35		752.039	3092.3	2497.05	1968.2	1701.8
	895.89	5151.25	4847.65	4860.25	3585.25		748.412	3151.55	2486.95	2005.2	1589.3
	892.139	5107.25	4902.7	4814.6	3366.55		744.797	3182.1	2461.8	2029.65	1582.7
	888.401	4990.4	4665.8	4888.9	3463.85		741.194	3219.4	2543.7	1998.25	1570.3
	884.675	5064.75	4739.85	4785.95	3568.85		737.602	3235.65	2408.4	1956.25	1522.4
	880.961	5199.5	4950.4	4870.2	3364.55		734.022	3253.95	2517.05	2001.95	1562.5
	877.259	5093.75	4771.25	4877.45	3516.75		730.453	3138.55	2572.6	1964.6	1518.85
	873.57	5055	4710.6	4855.2	3630.25		726.896	3276.35	2499.15	1924.1	1583.1
	869.892	5001.7	4653.5	4895.4	3513.65		723.351	3181.95	2499.2	1924.95	1800.65
	866.226	5040.05	5183.4	4776.8	3769.5		719.817	3281.55	2277.25	1982.95	1619.5
	862.573	5056.8	4908.2	4685.75	3692.3		716.294	3263.7	2435.65	1923	1475.05
	858.931	4999.35	4699.65	4724	3549.15		712.783	3034	2564.85	1899.3	1505
	855.301	4856.15	4661.15	4770.2	3583.15		709.283	3180.2	2629.8	1824.95	1649.05
	851.683	5020.95	4798.5	4637.25	3763		705.794	3081.2	2397.8	1839.95	1462.7
	848.076	5078.95	4717.4	4816.45	3739.25		702.316	3118.1	2390	1814.5	1499.6
	844.481	5023.85	4792.8	4871.05	3531.7		698.85	3137.95	2432.7	2010.1	1593.55
	840.898	4951.65	4539.3	4611.4	3475.45		695.394	3076.3	2373.8	1892.6	1614.35
	837.326	4936.55	4796.65	4648.9	3482.25		691.949	3057.8	2470.55	1823.15	1582.55
	833.765	5040.25	4769.2	4689.2	3540.7		688.516	2925.5	2491.55	1928.35	1546.45
	830.216	4929.65	4655.95	4620.75	3518.3		685.093	3091.5	2453.45	2032.85	1552.95
	826.678	4909.1	4687	4696.65	3414		681.681	3062.2	2438.05	1905.5	1597.95
	823.152	5036.15	4630.2	4791.9	3533.6		678.28	3022	2389.5	1879.6	1548.55
	819.637	4928.8	4614.45	4686.15	3547.5		674.89	3123.5	2517.55	1959.85	1513.4
	816.133	4876.35	4876.75	4847.6	3499.8		671.51	3078.2	2458	1891.9	1557.05
	812.64	4978.4	4640.95	4669.55	3240.65		668.141	3118.7	2470.35	1927.75	1588.85
	809.158	4901.75	4751.6	4588.8	3311.2		664.782	3018.4	2543.8	2024.7	1634.75
	805.688	4992.05	4615.85	4680.15	3446.8		661.434	3069.25	2419.2	1853.15	1590.35
	802.228	4839.55	4763.35	4658.65	3700.2		658.097	3069.6	2546.65	1864.2	1503.3
	798.779	4799.85	4617.6	4624.8	4379		654.77	3107.1	2383.3	1919.7	1523.8
	795.341	4917.5	4655.95	4612.8	3576.35		651.453	3024.35	2407.95	1895.05	1481.45
	791.914	4848.15	4631.05	4701.75	3490.2		648.147	3202.75	2412.65	1873	1446.9
	788.497	4892.3	4601.2	4700.9	3535.2		644.851	2980.7	2264.25	1902	1384.45
	785.092	4878.1	4725.5	4634.2	3446.75		641.565	3016.55	2376.85	1898.35	1515.5
	781.697	5273.2	4489.55	4651.1	3527.25		638.29	3108.5	2333	1747.65	1531.95
	778.312	5005.7	4669.85	4711.45	3439.45		635.024	3006.25	2487	1955.85	1601
	774.938	4831.7	4613.15	4613.75	3483.4		631.769	3082.95	2379.55	1823.1	1436.95
	771.575	4873.7	4530.2	4462.15	3476.4		628.523	3048.1	2330.25	1796.9	1457.85
	768.222	4941.25	4540.65	4648.8	3564.4		625.288	3090.8	2452.55	1759.75	1480.2
	764.88	5006.65	4480.6	4613	3572.5		622.063	3054.25	2371	1750.15	1394.8
	761.548	4892.8	4588.3	4604.45	3528.55		618.847	3011.2	2259.55	1699.2	1374.9
	758.226	4695.45	4516.55	4573	3466.45		615.642	2983.9	2287.45	1808.85	1395.65
	754.914	4730.9	4469.95	4489.25	3418.7		612.446	2991.1	2200.3	1828.95	1439.35
	751.613	4969.45	4617.5	4513.25	3453		609.26	2870.05	2194.1	1639.85	1359.25
	748.322	5610.85	4541.35	4499.65	3390.4		606.084	2920.45	2260.8	1641.2	1361.35
	745.041	4988.2	4733.4	4459.45	3302.75		602.917	2970.85	2332.25	1772.5	1423.85
	741.77	4837.55	4492	4454.45	3456.9		599.76	2951.2	2149.55	1744.6	1509.65
	738.509	4976.55	4510.35	4594.7	3316.55		596.613	2923.1	2262.7	1717.95	1514.5
	735.259	4566.6	4396.4	4693.2	3292.3		593.475	2895.5	2194.2	1798.1	1539.3
	732.018	4677.85	4429.6	4590.4	3496.4		590.347	2896.8	2289.35	1681.35	1412.3
	728.787	4701.35	4302.6	4556	3349.8		587.228	2898.2	2237.8	1735.95	1420.5
	725.566	4693.35	4410.25	4432.85	3239.2		584.119	2868.45	2380.9	1902.8	1425.6
	722.354	4694.65	4448.55	4412.45	3234.4		581.019	2934.75	2275.9	1719.7	1359.4
	719.153	4799.7	4363.5	4566.95	3247.3		577.928	2810.6	2321.15	1751.4	1415
	715.961	4599.5	4362.4	4647.8	3419.35		574.847	2964.25	2198.35	1828.95	1351.9
	712.779	4768.7	4360.75	5392.1	3375.55		571.775	2943.5	2286.55	1774.8	1304.15
	709.606	4513.15	4330.8	5223.95	3373.35		568.712	2860.75	2190.25	1748.85	1383.7
	706.444	4783.8	4396	4421.5	3395.8		565.658	2929.85	2256.55	1819.7	1425.65
	703.29	4909.85	4616.7	4417.65	3215.6		562.614	2820.85	2208.5	1702.25	1455.45
	700.146	4733.85	4377.8	4328.8	3360.85		559.578	2894.2	2211.95	1719.55	1402.95
	697.012	4718.85	4317.2	4344.2	3217.45		556.552	2805.8	2313.95	1789.6	1455.85
	693.887	4532.65	4436.65	4281.25	3246.15		553.535	2904.45	2142.15	1727.85	1380.55
	690.771	4783.7	4253.3	4331.05	3263.15		550.526	2935.1	2201.4	1782.75	1353.5
	687.665	4647.5	4267.5	4445.6	3284.3		547.527	2925.9	2215.75	1719.5	1344.2
	684.568	4624.15	4379.15	4302.4	3452.55		544.536	2910.1	2160.85	1681.25	1289.45
	681.48	4609.1	4265.55	4137.9	3447.4		541.554	2920.35	2285.75	1666.5	1289.5
	678.402	4592.1	4319.15	4285.45	3306.7		538.581	2854	2290.9	1714.2	1302.05
	675.332	4576.2	5146.5	4379.45	3249.5		535.617	2857	2148.5	1601.75	1296.85
	672.272	4631.55	4404.65	4499.05	3259.8		532.662	2925.9	2230.45	1585.05	1361.2
	669.221	4469.3	4333.45	4318.2	3239.95		529.715	2806.4	2169.2	1697.15	1307.25
	666.179	4582.45	4390.35	4273.2	3163.65		526.777	2881.15	2176.5	1838.05	1234.85
	663.146	4655.95	4383.85	4265.85	3316.9		523.847	2829.2	2080.55	1615.5	1313.6
	660.122	4657.1	4304.7	4164.65	3293.25		520.926	2901.4	2176.05	1611.8	1286
	657.106	4943.5	4137.75	4372.85	3134.35		518.014	2731.15	2153.9	1696.05	1218
	654.1	4749.75	4281.6	4024	3117.05		515.11	2813.9	2139.9	1617.35	1288.6
	651.103	4426.8	4170.65	4243.6	3155.1		512.215	2770.1	2055.7	1570.65	1372.2
	648.114	4666.85	4226.9	4434.85	3073.85		509.328	2714.55	2306	1594.85	1257.8
	645.134	4758.65	4338.25	4911.25	3043		506.449	2737.8	2125.9	1616.55	1224.6
	642.163	5026.55	4167.2	4227.2	3034.85		503.579	2673.95	2132.3	1630.75	1242.8
	639.2	4560.5	4126.35	4180.9	2986.15		500.717	2746.35	2037.05	1537.5	1172.15
	636.247	4576.8	4118.5	4317.1	3047.3		497.863	2658.35	2053.75	1608.4	1244.8
	633.301	4517.25	4118	5059.75	3143.45		495.018	2686.3	2089.35	1677.45	1230.8
	630.365	4550.25	4236.9	4233.85	3117.6		492.181	2764.4	2166.9	1661.6	1303.95
	627.437	4609.15	4069.3	3982.4	3050.35		489.352	2659.2	2154.8	1497.2	1309.15
	624.517	4552.95	4030.2	3927.55	3117		486.531	2665.2	2076.15	1603.05	1361.45
	621.606	4488.55	4096.6	3933.85	3008.9		483.718	2666	2086.65	1593.35	1265.4
	618.703	4526.5	4138.8	4054.05	3050.4		480.913	2661.2	2089.5	1571.7	1218.8
	615.809	4431.15	4109	4084.15	3062.4		478.117	2613.15	2076.65	1589.2	1465.65
	612.923	4407.05	4038.9	4116.05	3079.95		475.328	2673.95	2107.6	1584	1377.75
	610.045	4412.8	4019.35	4116.65	3103		472.547	2750.6	2106.8	1707.05	1341.2
	607.176	4458.8	4146.05	4162.6	3296.7		469.775	2740.8	2094.65	1551	1367.2
	604.315	4417.8	4053	3946.05	3057.6		467.01	2719	2114.2	1646.05	1258.1
	601.462	4449.95	3948.15	3912.45	3120.3		464.253	2623.55	2101.95	1647	1199.75
	598.617	4492.9	4047.3	4038.4	3180.55		461.504	2746.2	2094.7	1661.2	1426.55
	595.781	4400.65	4034.8	4052.75	2951.25		458.762	2816.55	1989.95	1749.95	1369.35
	592.952	4317.55	4042.3	3923.85	2992.85		456.029	2693.9	2171.4	1477.35	1282.85
	590.132	4384.3	4031.6	4020.8	3072.55		453.303	2764.15	2130.4	1581.9	1251.5
	587.32	4408.9	4018.8	3996.75	3005.95		450.585	2768.6	2038.2	1513.15	1346.35
	584.515	4309.15	3904.45	3900.8	3021.9		447.874	2661.5	2105.35	1571.9	1370.2
	581.719	4335.5	4105.5	3886.2	2969.85		445.171	2757.7	2123.7	1452	1279.55
	578.93	4355.1	3788.7	3766.7	2942.2		442.476	2685.85	2084.35	1644	1150.25
	576.15	4349.6	3918.95	3923.35	3040.8		439.788	2747.8	2184.65	1617.55	1254.55
	573.377	4493	3833.7	4097	2842.05		437.108	2668.75	2031.1	1603.85	1241.95
	570.612	4414.2	3844.35	3882.65	2989.7		434.436	2623.85	2074.6	1628.4	1319.8
	567.855	4148.1	3678.75	3875.1	2828.55		431.77	2630.1	2096.05	1509.45	1273
	565.106	4195.1	3842.95	3821.65	2872.45		429.113	2534.6	2051.25	1600.4	1257.55
	562.365	4421.35	3954.5	3730.3	2820.6		426.462	2669.35	2108.1	1603.05	1213.15
	559.631	4151.7	3796.55	3898.3	2793.6		423.819	2562.2	2083	1455.95	1202.25
	556.905	4285.75	3901.85	3778.65	2794.15		421.184	2670.15	2144.25	1567.55	1271
	554.186	4293.45	3731.05	3882.2	2802.95		418.555	2640.2	1985.95	1505.75	1246.15
	551.475	4270.5	3828.85	3742.85	2849.35		415.934	2518.85	1991	1508.45	1132.1
	548.772	4164.35	3800.95	3777.45	2764.75		413.321	2740.05	1986.1	1546.8	1284.85
	546.076	4280.35	3794.45	3686.45	2590.15		410.714	2671	1968.15	1514.35	1281.55
	543.388	4381.95	3737.1	3750.2	2899.8		408.115	2731.45	2076.45	1579.4	1316.7
	540.707	4213.65	3628.5	3849.35	2848.5		405.523	2690.6	2028.45	1588.9	1340.8
	538.034	4142.75	3812.95	3623.3	2840.8		402.938	2589.9	2022	1477.1	1224.2
	535.368	4083.25	3729.95	3730.8	2817.85		400.36	2554.55	2005.05	1617.55	1293.15
	532.709	4079.85	3693.35	3828.45	2707.1		397.789	2679.65	2084.85	1467.7	1298.05
	530.058	4005.6	3687.4	3631.3	2714.15		395.225	2533.55	2026.85	1471.1	1182.95
	527.414	4162.35	3674.95	3677.4	2785.1		392.669	2579.8	1895.65	1650.65	1218.05
	524.778	4046.4	3691.2	3541.95	2867.1		390.119	2579.8	1966.9	1573.95	1267.3
	522.148	4056.8	3772.95	3505.15	3023.9		387.576	2577.25	2051.6	1622.9	1149
	519.526	4180	3736.5	3561	3712.35		385.04	2660.8	2076.6	1548.6	1158.5
	516.912	4155.2	3539.9	3631.75	3065.7		382.511	2552.6	2038.3	1609.1	1246
	514.304	4124.55	3741.55	3560.9	2946.4		379.989	2544.25	2140	1600.9	1278.6
	511.703	4006.6	3518.1	3565.5	2820.5		377.474	2563.6	2026.5	1628.95	1312.9
	509.11	4089.85	3623.15	3378.75	2846.95		374.966	2594.55	2080.6	1542.35	1212.8
	506.524	4041.35	3597.6	3459	2783.4		372.464	2574.6	2125.85	1709.25	1223.7
	503.944	3876.05	3570.55	3529.3	2760.2		369.969	2600.35	2143.85	1619.8	1281.6
	501.372	3924.7	3567.9	3492.85	2796.3		367.481	2589.05	2019.45	1632.75	1432.35
	498.807	3994.2	3573.8	3475.65	2844.4		365	2651.3	2183.8	1616.65	1284.5
	496.249	4006.2	3578.75	3553.75	2752.45		362.525	2585.45	2109	1631.1	1276.35
	493.697	4027.35	3594.4	3421.95	2899.35		360.057	2554.4	2045.45	1630.6	1274.8
	491.153	3833.5	3547.3	3629.95	2789.2		357.596	2745.45	2151.95	1826.95	1401.15
	488.615	3998.45	3596.5	3473.2	2792.05		355.141	2592.45	2102.4	1584.5	1435.8
	486.085	3963.6	3499.25	3487.95	2669.8		352.693	2641.4	2002.1	1647.75	1314.4
	483.561	4094.4	3469.65	3313.95	2663.4		350.251	2614.95	2087.4	1689.95	1437.6
	481.044	3968.6	3536.4	3405.75	2618.65		347.816	2621.5	2067.15	1639.6	1279.4
	478.534	3754.8	3593.25	3382.9	2615.55		345.387	2609.8	2124	1645.35	1366.55
	476.03	3883.55	3480.75	3382.05	2517.7		342.965	2762.25	2117.7	1672.8	1301.3
	473.534	3928.6	3552.8	3430.5	2695.4		340.55	2580.7	2131.8	1625.4	1225.9
	471.043	3809.8	3407.65	3350.2	2819		338.14	2594.75	1965.05	1649.35	1368.7
	468.56	3768.9	3385.7	3529.05	2514.45		335.737	2670.35	2046.4	1651.15	1253.4
	466.083	3834.8	3368.15	3360.45	2491.45		333.341	2584.6	2149.1	1660.85	1267.2
	463.613	3938.25	3377.1	3454.2	2552.2		330.951	2654.3	2141.45	1522.3	1345.5
	461.15	3811.55	3354.2	3162.7	2616.4		328.567	2646.95	2066.15	1566.15	1321.85
	458.693	3842.4	3495.85	3210.65	2420.15		326.189	2676.8	2095.8	1629.2	1210.75
	456.242	3793.75	3315.5	3388.8	2503.45		323.818	2643.65	2053.05	1749.2	1306.5
	453.798	3696.75	3280.55	3173.6	2472.85		321.453	2596.2	2073.15	1696.6	1235.5
	451.361	3803.25	3269.1	3342.75	2479.7		319.094	2723.85	2076.5	1596	1207.65
	448.93	3631.95	3307.85	3277.65	2580.7		316.741	2621.4	2156.2	1521.1	1326.7
	446.505	3838.4	3401.25	3242.75	2581.5		314.395	2684.1	2078.75	1737	1184.15
	444.087	3743.25	3278.05	3133.7	2352.35		312.055	2740.3	2013.05	1604.6	1328.6
	441.675	3696.6	3307.85	3269.9	2492.25		309.721	2543.75	2102.1	1644.75	1257.95
	439.27	3808.4	3132.4	3150.5	2427.5		307.392	2622.8	2075.25	1635.9	1234.95
	436.871	3653.5	3142.75	3859.3	2444.95		305.07	2634.55	2146.55	1598.45	1230.35
	434.478	3782.1	3291.8	6427.1	2352.6		302.754	2601.6	2097	1536.9	1247.65
	432.091	3600.4	3307.9	3511	2347.6		300.445	2608.7	2115	1665.65	1324.3
	429.711	3587.4	3208.1	3133.2	2397.25		298.141	2686.85	2155.05	1593.4	1216.8
	427.337	3709.8	3160.5	3134.7	2391.85		295.843	2640.45	2145.9	1686.95	1285.9
	424.969	3641.25	3255.25	3067.05	2404.45		293.551	2586.4	2130.5	1506.5	1248.85
	422.608	3836.8	3143.3	3175.7	2396.4		291.265	2601.6	1970.3	1525.9	1236.6
	420.252	3618.2	3378.05	3170.8	2415.85		288.984	2607.2	2115.25	1604.95	1176.6
	417.903	3489.85	3236.95	3207.75	2526.2		286.71	2697.85	2028.55	1607.1	1326.25
	415.56	3577.4	3169.15	3120.35	2436.25		284.442	2666.1	2041.8	1544.2	1220.7
	413.223	3525.7	3102.05	3089.7	2377.15		282.179	2550.5	2103.75	1580.3	1244.15
	410.892	3630.95	3143.05	3098	2357.25		279.923	2580.55	2067.1	1592.3	1188.2
	408.567	3537.4	3321.6	3000.4	2469.05		277.672	2521.3	1877.4	1589.3	1307.8
	406.248	3471.75	2918.8	3006.45	2372.05		275.426	2552.95	1940.95	1618.6	1262.2
	403.935	3447.3	3019.4	2990.25	2562.85		273.187	2448.6	2093.75	1646.6	1122.95
	401.628	3599.8	3205.55	3013.8	2441.1		270.953	2524	2149.5	1556.3	1207.6
	399.326	3628.45	3210.75	3008.6	2480.85		268.725	2517.85	2097.95	1632.75	1271.75
	397.031	3608.7	3019.35	3139.85	2404.6		266.503	2651.5	2020.75	1607.05	1286.5
	394.742	3552.7	3105.05	2977.95	2419.5		264.287	2463.95	2013.45	1932.25	1222.15
	392.459	3668.4	3042.6	2892.5	2439.8		262.076	2514.4	1928.65	1534.25	1237.45
	390.181	3551	3145.55	2939.55	2380.5		259.87	2489.45	2051.2	1482.7	1176.95
	387.909	3496.55	3099.95	2930.9	2304.2		257.67	2635.5	2031.35	1598.1	1166.75
	385.643	3613.2	3351.05	2819.9	2365.7		255.476	2552.1	2023.55	1550	1198.85
	383.383	3606.55	4257.55	2870.6	2347.15		253.288	2500.5	2085.4	1544.85	1284.55
	381.129	3541.65	3180.3	2991.5	2402.2		251.105	2522.9	1946.8	1620.45	1184.4
	378.88	3591.9	3112.35	3004.2	2603.65		248.927	2581.65	2074.4	1632.7	1292.35
	376.638	3658.35	3028.3	2951.3	2216.4		246.755	2638.85	1982.3	1701.4	1314.3
	374.4	3509.8	3134.25	2873.35	2310.9		244.588	2597.55	1927.95	1701.1	1222.25
	372.169	3514.45	3036.75	2934.25	2328.7		242.427	2520.3	1952.25	1623.95	1218.05
	369.943	3420.5	2981.5	3038.8	2316.75		240.272	2463.65	1922.1	1586.65	1175.35
	367.723	3915.3	3034.45	2968.55	2283.2		238.121	2491.2	1958.6	1595.95	1247.95
	365.508	3675.95	3019.8	2893	2218.6		235.976	2511	2049.1	1706.95	1133.5
	363.299	3501.85	3007.4	2970.6	2151.35		233.837	2475.2	2030.65	1590.6	1227.8
	361.096	3437.35	3253.25	2900.45	2213.15		231.703	2456	1973.2	1727.65	1173.2
	358.898	3617.2	2950.6	2826.15	2293.85		229.574	2516.35	2055.45	1687.05	1193.3
	356.706	3489.4	3074.8	2845.4	2257.9		227.45	2419.8	2007.2	1708.8	1177.6
	354.519	3485.6	3033.8	2923.45	2274.8		225.332	2480.75	1925.95	1534.05	1268.7
	352.338	3447.5	2962.9	2883.2	2454.7		223.219	2453	2080.65	1566	1314.4
	350.162	3452.15	3103.7	2815.15	2450.35		221.111	2510.4	2035.7	1595.6	1197.9
	347.991	3326.5	2896.75	2841.75	2043.55		219.009	2457.65	1971.8	1562.25	1149.5
	345.826	3308.15	3037.8	2932.75	2094.15		216.912	2532.6	2003.75	1581.85	1157.75
	343.667	3326.5	3073.75	2840	2345.4		214.82	2487.6	2062.75	1628.6	1134.25
	341.513	3464.25	2970.35	2643.45	2157.15		212.733	2569.85	2010.2	1555.45	1207.9
	339.364	3316.8	2873.1	2897.9	2258.2		210.651	2481.85	1914.95	1599	1114.25
	337.22	3454.9	2995.95	2954.95	2153.2		208.574	2509.9	1945.2	1485.3	1225.85
	335.082	3424.2	2990.8	2806.4	2262.4		206.503	2395.8	2021	1495.4	1197.95
	332.949	3164.8	2979.3	2826.6	2294.25		204.436	2464.05	1942.2	1434.9	1195.5
	330.822	3299	3084.7	2718.15	2213.85		202.375	2302.8	1985.85	1625.25	1197.4
	328.699	3350.2	3054.4	2829.55	2203.4		200.319	2520.35	1931.55	1558.45	1154
	326.582	3366.7	2957.75	2810.35	2017.55		198.268	2499.6	1985.6	1539.75	1129.9
	324.47	3210.3	2873.85	2710.75	2143.1		196.221	2346.1	2012.1	1537	1190.5
	322.364	3282.5	2966.05	2710.2	2208.55		194.18	2509.1	1979.4	1530.4	1327.2
	320.262	3254.1	2827.85	2905.7	2232.8		192.144	2346.4	1963.6	1452.55	1254.15
	318.166	3395.4	2944.9	2821.05	2277		190.113	2420.65	1904.75	1547.3	1254.5
	316.075	3332.55	3022.2	2722.8	2145.55		188.087	2387.7	1930.55	1456.25	1098
	313.989	3306.65	2932.45	2686.25	2183.3		186.065	2440.8	1798.35	1500.2	1104.9
	311.908	3251.85	2969.55	2634.95	2205.3		184.049	2493.1	1925.45	1533.7	1199.25
	309.832	3594.25	2876.7	2830.75	2160.8		182.037	2372.7	1871.1	1577.85	1211
	307.762	3289.9	2870.75	2587.9	2293.5		180.031	2405.7	1878.15	1522.1	1098.4
	305.696	3168.25	2927.35	2879.7	2119.6		178.029	2527.8	1900.3	1415.75	1119.2
	303.635	3304.35	2803.8	3047.95	2235.65		176.032	2511.75	1915	1461.2	1143.25
	301.58	3250.5	2939.95	2667.55	2290.25		174.04	2427.5	1980.2	1478.25	1175.3
	299.529	3105.85	3214.15	2710.75	2258.5		172.052	2313.05	1971.1	1421.3	1051.65
	297.484	3268.9	3147.15	2800.4	2241.65		170.07	2410.65	1803.55	1445.7	1111.7
	295.443	3338.6	2803.65	2628.4	2213.7		168.092	2295.4	1950.15	1485.15	1169.4
	293.407	3351.9	2815.25	2636.45	2187.75		166.119	2351.55	1851.35	1471.05	1119
	291.377	3273.6	2842.85	2644.75	2212.35		164.151	2394.25	1796.65	1482.85	1039.4
	289.351	3115.6	2975.75	2793.1	2187.3		162.187	2347.8	1950.6	1367.75	1121.3
	287.33	3293	3497	2542.2	2179.95		160.228	2333.25	1921.2	1495.55	1065.25
	285.314	3300.6	2892.05	2659.45	2123.1		158.274	2376.9	1944.05	1382.15	1113.45
	283.303	3263	2884.35	2642.25	2322.3		156.325	2354.65	1831.8	1518.55	1118.3
	281.296	3257.1	2990.15	2608.4	2049.2		154.38	2319.4	1817.45	1514.75	1082.8
	279.295	3184	2880.25	2593.75	2037.85		152.44	2438.1	1893.6	1363.1	1074.8
	277.298	3240	2936.05	2594.5	2154.55		150.504	2465.2	1759.5	1456.85	1129.35
	275.306	3263.25	2835.35	2555.25	2147.45		148.573	2342.1	1867.6	1388.4	1044.2
	273.319	3268.1	2638.35	2665.3	1971.7		146.647	2280.4	1880.9	1366.95	1058.15
	271.336	3075.25	2716.95	2642.35	2042.85		144.725	2277.45	1872.2	1391.45	1022.1
	269.359	3142.75	2887.9	2600.65	2097.2		142.808	2375.7	1852.05	1325.2	1023.2
	267.386	3270.15	2741.3	2608.55	2063.65		140.895	2256.85	1766.05	1372.65	1090.35
	265.418	3204.9	2860.95	2630.85	2023.35		138.987	2245.85	1852.8	1305.5	1063.15
	263.454	3224.6	2809.75	2629	2034.25		137.083	2378.4	1768.95	1326.85	1031.55
	261.495	4060.1	2841.35	2645.15	2036.3		135.184	2344.85	1837.6	1337.55	1061.7
	259.541	3437.3	2856.8	2550.4	2133.65		133.289	2347.05	1914.95	1393.45	1153.25
	257.591	3121.15	2811.95	2413.3	2000.2		131.399	2219.25	1654	1327.2	995.8
	255.646	3185.4	2692.7	2586.8	2031.8		129.513	2268.1	1816.25	1398.7	927.8
	253.706	3077.95	2732.3	2503.4	1974.45		127.632	2267.5	1857.5	1335.55	926.9
	251.77	3108.6	2787.25	2593.3	2064.45		125.755	2305.8	1792.9	1299.7	953.05
	249.839	3250.65	2733.2	2512.1	2091.3		123.882	2198.35	1680.8	1365.55	927.25
	247.912	3221.1	2816.75	2386.05	2048.25		122.014	2184.8	1692.8	1364.95	1058.1
	245.99	3166.2	2821.7	2528.85	2136.85		120.15	2159.3	1657.95	1424.45	982.55
	244.072	3122.35	2785	2437	1998.55		118.291	2232.05	1676.35	1342.9	1001.75
	242.159	3125.55	2619.45	2580.75	2093.95		116.436	2238	1675.75	1315.55	879.65
	240.251	3191.3	2718.75	2453.95	1967.25		114.585	2202.45	1790.65	1282.65	1006.8
	238.346	3241.7	2748	2368.1	2077.8		112.738	2227.3	1712.2	1292.7	970.25
	236.447	3373.45	2614.25	2392.9	1888.15		110.896	2211.75	1726.8	1240.7	1014.95
	234.552	3183.55	2648.55	2288.3	2121.7		109.058	2174.9	1591.75	1225.95	853.9
	232.661	2970.35	2700.5	2448.9	1921.15		107.225	2135.5	1644.45	1260.2	947
	230.774	3117.35	2638.9	2261.4	2008.6		105.395	2144.1	1662.4	1355.3	997.8
	228.892	3092.05	2777.55	2468.35	1944.95		103.57	2222.9	1660.95	1318.5	913.9
	227.015	2946	2565.9	2810.2	1778.75		101.749	2201.75	1616.2	1249.45	851.1
	225.141	3052.8	2679.6	2510.6	1885.1		99.932	2203.2	1670.3	1212.35	911.55
	223.273	3018.15	2615.55	2575.05	2044		98.1194	2034.65	1579.35	1209.8	1062.3
	221.408	3122	2713.25	2422.85	2066.8		96.311	2147.05	1570.35	1082.9	873.6
	219.548	2972.25	2585.55	2455.25	1872.75		94.5067	2161.25	1658.45	1185.1	897.85
	217.692	3031.25	2673.15	2403.05	1780.7		92.7066	2403.9	1549.9	1177.9	986.55
	215.84	3104.9	2642.05	2364.45	1884.3		90.9106	2569.65	1617.65	1233.3	890.85
	213.993	2982.15	2694.4	2337.2	2024.55		89.1187	2076.2	1657.9	1247.05	886.35
	212.15	3017.85	2621.1	2207.95	1999.25		87.3309	2034.05	1496.95	1256.05	765.4
	210.311	2920.55	2530.6	2400.7	2044		85.5472	2089.55	1654.45	1225.1	799.65
	208.476	3002.75	2625	2369.1	1922.6		83.7675	2064.75	1557.4	1265.8	825.35
	206.646	3069.9	2550.2	2285.8	1990.35		81.992	1963.05	1557.1	1175.8	832.8
	204.82	2821.5	2548	2252.15	1977.85		80.2204	2111.9	1641.2	1335.25	892.25
	202.998	3004.5	2470.85	2435.55	1961.75		78.4529	2083.05	1632.15	1241.55	881.6
	201.18	2954.85	2578.8	2360.35	1900.35		76.6894	2061.5	1578.2	1173.8	729.6
	199.366	2905.85	2459.9	2261.55	1980.45		74.93	2022.3	1586.05	1190.1	796
	197.557	3069.2	2451.45	2160.25	1930.45		73.1745	1982.1	1537.35	1096.45	783.05
	195.751	2858.85	2588.05	2224.95	1874.25		71.423	1974.05	1544.8	1159.8	872.05
	193.95	2983.25	2432	2299.2	2064.4		69.6754	1967.95	1431.95	1045.3	807.75
	192.153	2938.3	2428.8	2319.95	1834		67.9318	1985.4	1584.3	1018.45	702.55
	190.36	2949.45	2457.55	2303.9	1899.7		66.1922	1916.15	1568.95	991.25	754.4
	188.571	3039.85	2493	2168	1829.35		64.4564	1881.65	1376.95	1014.25	771.45
	186.786	2924.25	2472.1	2220.65	1960.9		62.7246	1944.4	1575.95	1056.6	743.3
	185.005	2843.05	2412.6	2093.95	1837.85		60.9967	2011.45	1377.5	1097.75	755.1
	183.228	2796.2	2403.25	2271.8	1945.7		59.2726	1943.75	1459.65	1062.05	784.1
	181.455	2879.8	2559.9	2160.85	1917.7		57.5524	1987.85	1498.35	1023.25	835.75
	179.686	2817.05	2294.25	2140.95	1762.8		55.8361	1880.65	1416.75	981.1	739.5
	177.921	2851.9	2356.6	2204.1	1888.9		54.1236	1901.75	1432.9	975	792.65
	176.16	2894.45	2462.65	2166.4	1785.8		52.415	1916.25	1424.15	1031.5	703.7
	174.403	2718.25	2489.8	2211.1	1955.6		50.7101	1978.3	1378.35	984.9	763.65
	172.651	2851.2	2388.75	2208.7	2001.5		49.0091	1918.65	1487.1	988.75	700.55
	170.902	2762.35	2358.55	2051.6	1908.7		47.3119	1827.9	1324.3	1004.85	641.55
	169.156	2933.7	2479.15	2089.3	1886		45.6184	1785.35	1401.3	1010.85	701.75
	167.415	2752.3	2335.8	2086.15	1815		43.9288	1897.25	1375.5	987	718.95
	165.678	2810.6	2286.35	2047.75	1756.5		42.2428	1866.5	1292.65	992	752.65
	163.945	2718.45	2348.95	2108.55	1798.4		40.5606	1784.3	1265.2	920.55	709.65
	162.215	2731.35	2356.65	2113.5	1770.55		38.8822	1819.3	1378.3	924.75	655
	160.489	2688.5	2335	2060.95	1670.05		37.2074	1787	1442.05	934.9	613.65
	158.768	2832.95	2218.6	2074.8	1759.3		35.5364	1879.65	1410.5	892.55	675.3
	157.05	2795.9	2186.95	2007.65	1656.85		33.8691	1789.5	1339	847.5	666.8
	155.335	2713.45	2360.7	2085.75	1691.2		32.2054	1642.5	1305.95	931.85	650.85
	153.625	2719.25	2226.75	1980.9	1753.95		30.5454	1719.2	1330.65	1002.8	691.2
	151.919	2874.1	2355.55	1995.15	1638.35		28.8891	1973.05	1249.55	899.8	693.15
	150.216	2815.75	2326.45	1952.65	1512.5		27.2364	1790.1	1274.25	949.35	754.95
	148.517	2697	2133.5	1981.15	1706.05		25.5873	1793.4	1263.7	967.9	655.5
	146.822	2652	2223.9	2013.8	1772.55		23.9419	1764.55	1260.75	933.65	586.8
	145.13	2588.35	2278.5	1894.3	1604.55		22.3001	1743.8	1218.05	935.75	617.55
	143.442	2691.8	2186.05	1938.2	1757.9		20.6618	1786.4	1264.2	889.85	560.8
	141.758	2694.35	2233.5	1823.7	1721.55
	140.078	2612.45	2166	2044.5	1679.4
	138.401	2771.5	2151.65	1875.4	1802.45
	136.728	2517.95	2184.7	1971.3	1746.4
	135.059	2591.75	2181.7	1916.95	1661.6
	133.393	2682.55	2131.55	1853.05	1682.75
	131.732	2644.9	2142.45	1896.1	1736.8
	130.073	2718.5	2066.55	1980.3	1686.3
	128.418	3327.8	2185.9	2030.25	1669.55
	126.767	3588.6	2210.05	1880.4	1548.65
	125.12	3102.4	2306.85	1918.25	1608.6
	123.476	2635.6	2217.05	1872.6	1592.05
	121.836	2706.9	2192.6	1843.4	1370.8
	120.199	2726.5	2121.95	1869.45	1454.25
	118.566	2501.35	2012	1850.85	1600.5
	116.936	2594.35	2046.65	1761.8	1581.65
	115.31	2587	2067.05	1782	1514.5
	113.687	2398.45	2166.6	1857.45	1518.9
	112.068	2551	2161.25	1726.9	1449.75
	110.453	2594.8	2008.35	1823.75	1382.3
	108.841	2610.9	2033.9	1877.9	1473.05
	107.232	2572.65	2069.75	1797.5	1405.15
	105.627	2480.1	2063.1	1809.55	1553.8
	104.025	2379.4	2050.6	1603.9	1452.45
	102.427	2422.2	1835.3	1699	1485.5
	100.832	2401.15	2002.6	1720.75	1369.85
	99.2404	2476.9	1926.9	1823.1	1483.1
	97.6524	2519	1976.65	1695.15	1368.95
	96.0677	2405.5	1985.3	1641.05	1572.6
	94.4865	2426.85	1901.65	1526.65	1435.65
	92.9086	2322	1974.1	1784.3	1502.15
	91.3341	2357	1959.95	1725.8	1279.8
	89.7629	2407.8	1906.3	1525.35	1348.05
	88.1951	2303.8	1966.5	1594.5	1417.1
	86.6307	2476.3	1889.5	1532.5	1353.15
	85.0695	2341.8	1945.85	1630.6	1353.35
	83.5116	2358.9	1935.1	1652.25	1337.2
	81.9571	2334.75	1889.15	1540.1	1326
	80.4058	2262.4	1786.45	1607.5	1239.05
	78.8579	2385.85	1860.9	1559.55	1371.6
	77.3131	2241.75	1885.85	1448.55	1344.95
	75.7717	2547.5	1918.65	1563.15	1277.85
	74.2335	2544.85	1869.85	1592.55	1368.7
	72.6985	2267.8	1939.95	1488.3	1300.7
	71.1668	2279.35	1685.45	1594.6	1315.85
	69.6383	2201.35	1817.2	1541.5	1295.95
	68.113	2224.55	1807.3	1539.2	1219.65
	66.5909	2212.25	1845.65	1443.45	1309.85
	65.0719	2348.05	1895.75	1484.45	1193.55
	63.5562	2346.1	1777.4	1370.9	1339.9
	62.0436	2377.4	1760.85	1588	1152.35
	60.5342	2209.15	1754.4	1353.7	1290.8
	59.0279	2274.1	1726.6	1506.65	1392.45
	57.5248	2356.15	1716.45	1448.3	1274.75
	56.0247	2293.8	1587.25	1421.35	1369.5
	54.5279	2176.05	1618.3	1349.95	1156.15
	53.0341	2230.7	1587.65	1402.6	1148.4
	51.5434	2140.8	1626.15	1511.3	1127.2
	50.0558	2244.75	1545.1	1615.2	1229.95
	48.5713	2200.85	1765.7	1376.35	1233.35
	47.0898	2143.15	1662.2	1326.15	1141.2
	45.6114	2227.9	1655.35	1291.05	1268.2
	44.1361	2109.85	1736.8	1422.4	1239.25
	42.6638	2023.35	1626.8	1368.25	1136.75
	41.1946	2041.3	1587.6	1305.45	1040
	39.7283	2135.9	1655.5	1226.6	1135.05
	38.2651	2281.85	1546.2	1256.95	1209.8
	36.8049	2071.2	1706.25	1380.1	1140.65
	35.3477	2108.95	1594.1	1196.8	1097.95
	33.8934	2204.45	1677.95	1301.9	1164.4
	32.4422	2121.15	1483.85	1244.1	1099.2
	30.9939	2069	1604.1	1210.55	1158.15
	29.5485	2066.6	1659	1240.9	1070.65
	28.1061	2077.5	1541.65	1219.8	1155.9
	26.6667	2187.25	1713.45	1215.4	1024.4
	25.2302	1986.5	1541.75	1296.6	1111.9
	23.7966	2161.35	1563.4	1192.15	1139.1
	22.3659	2138.95	1521.5	1217.8	985.3
	20.9381	1994.55	1522.05	1124.25	1050.45

## Sheet: Supplementary Fig. 2
	2c			2d			2f	sample 1	sample 2	sample 3	sample 4	sample 5
	Distance (μm)	Normalized intensity		concentration (uM)	intensity (a.u.)		Time (h)	Swelling ratio	Swelling ratio	Swelling ratio	Swelling ratio	Swelling ratio	Average	STDEV
	0	1.02476		25	11.846		0	1	1	1	1	1	1	0
	0.0706	1.04182		50	24.893		24	1.14793	1.14675	1.14465	1.14815	1.13971	1.14544	0.00348838
	0.1411	0.99555		100	48.448		48	1.22485	1.22283	1.22012	1.22223	1.21324	1.22066	0.00447195
	0.2117	0.99555		200	89.499		72	1.28402	1.27175	1.27044	1.26666	1.2647	1.27152	0.00754192
	0.2822	0.98825		400	166.095		96	1.29587	1.29892	1.2956	1.27407	1.27942	1.28877	0.0112179
	0.3528	0.96879					120	1.29587	1.29892	1.30188	1.28147	1.29413	1.29445	0.00783707
	0.4233	1.01503
	0.4939	0.99312
	0.5645	0.95904
	0.635	0.98825
	0.7056	1.02721
	0.7761	0.98582
	0.8467	0.9834
	0.9172	1.01991
	0.9878	1.00043
	1.0584	0.9907
	1.1289	1.02964
	1.1995	1.00285
	1.27	0.9834
	1.3406	1.00043
	1.4111	1.04424
	1.4817	0.98582
	1.5522	1.03936
	1.6228	0.94688
	1.6934	0.98582
	1.7639	1.01503
	1.8345	0.99312
	1.905	1.02233
	1.9756	0.99312
	2.0461	0.99312
	2.1167	0.998
	2.1873	0.97122
	2.2578	0.98094
	2.3284	0.998
	2.3989	0.95904
	2.4695	1.01261
	2.54	1.03936
	2.6106	1.06372
	2.6812	0.96879
	2.7517	1.03451
	2.8223	0.98094
	2.8928	1.01015
	2.9634	1.01261
	3.0339	1.02233
	3.1045	1.03206
	3.1751	1.00043
	3.2456	0.98582
	3.3162	1.01261
	3.3867	1.03451
	3.4573	1.02721
	3.5278	1.05642
	3.5984	0.98582
	3.6689	1.00043
	3.7395	1.04182
	3.8101	0.94688
	3.8806	0.97364
	3.9512	0.95173
	4.0217	0.92983
	4.0923	1.01745
	4.1628	0.95904
	4.2334	1.00285
	4.304	1.02476
	4.3745	1.01991
	4.4451	1.04912
	4.5156	0.94688
	4.5862	0.97122
	4.6567	1.03206
	4.7273	0.97852
	4.7979	0.99312
	4.8684	0.98094
	4.939	0.99312
	5.0095	1.01015
	5.0801	1.01261
	5.1506	1.02476
	5.2212	1.01015
	5.2918	0.998
	5.3623	0.97852
	5.4329	0.96634
	5.5034	0.98582
	5.574	1.01261
	5.6445	0.98094
	5.7151	0.98825
	5.7856	1.01745
	5.8562	1.01261
	5.9268	1.02476
	5.9973	1.02233
	6.0679	1.04912
	6.1384	1.00285
	6.209	0.98825
	6.2795	0.97852
	6.3501	1.02233
	6.4207	1.03694
	6.4912	1.00285
	6.5618	1.03451
	6.6323	1.01261
	6.7029	1.00043
	6.7734	0.90792
	6.844	0.96391
	6.9146	0.98825
	6.9851	0.998
	7.0557	1.01015
	7.1262	1.05642
	7.1968	0.95904
	7.2673	0.96391
	7.3379	0.98582
	7.4085	1.02476
	7.479	0.95661
	7.5496	1.04424
	7.6201	0.96879
	7.6907	0.9834
	7.7612	0.9907
	7.8318	1.01015
	7.9023	1.00285
	7.9729	1.01503
	8.0435	1.01015
	8.114	1.00043
	8.1846	0.99312
	8.2551	1.01503
	8.3257	1.05397
	8.3962	0.96879
	8.4668	0.99555
	8.5374	0.9834
	8.6079	0.9834
	8.6785	0.9834
	8.749	1.01503
	8.8196	1.02964
	8.8901	0.9907
	8.9607	0.98094
	9.0313	1.02233
	9.1018	0.9907
	9.1724	0.97122
	9.2429	0.9907
	9.3135	1.02964
	9.384	0.96391
	9.4546	1.0053
	9.5252	0.98825
	9.5957	1.01261
	9.6663	1.04182
	9.7368	1.03206
	9.8074	0.9834
	9.8779	1.01745
	9.9485	1.01015
	10.019	1.03936
	10.0896	1.07345
	10.1602	1.02476
	10.2307	1.04182
	10.3013	1.02721
	10.3718	1.01261
	10.4424	1.06615
	10.5129	1.03694
	10.5835	1.07587
	10.6541	1.04912
	10.7246	1.07345
	10.7952	1.04424
	10.8657	1.07833
	10.9363	1.00285
	11.0068	1.03451
	11.0774	1.07833
	11.148	1.12699
	11.2185	1.08563
	11.2891	1.13917
	11.3596	1.19271
	11.4302	1.14647
	11.5007	1.16838
	11.5713	1.21707
	11.6419	1.29252
	11.7124	1.19271
	11.783	1.26331
	11.8535	1.39233
	11.9241	1.4556
	11.9946	1.45805
	12.0652	1.61383
	12.1357	1.7842
	12.2063	2.03494
	12.2769	2.39276
	12.3474	3.18626
	12.418	4.37655
	12.4885	5.64716
	12.5591	6.3701
	12.6296	6.33116
	12.7002	6.05125
	12.7708	5.62283
	12.8413	5.33316
	12.9119	5.08976
	12.9824	5.11409
	13.053	5.00701
	13.1235	5.10924
	13.1941	5.12627
	13.2647	5.05324
	13.3352	5.17496
	13.4058	5.26014
	13.4763	5.10924
	13.5469	5.12869
	13.6174	5.04594
	13.688	5.16036
	13.7586	5.00213
	13.8291	5.17738
	13.8997	5.09948
	13.9702	5.07515
	14.0408	5.11897
	14.1113	5.24798
	14.1819	5.31855
	14.2524	5.06785
	14.323	5.17251
	14.3936	5.10679
	14.4641	5.21147
	14.5347	5.136
	14.6052	5.17496
	14.6758	5.33316
	14.7463	5.19929
	14.8169	5.31125
	14.8875	5.31125
	14.958	5.22608
	15.0286	5.24553
	15.0991	5.18469
	15.1697	5.22362
	15.2402	5.29665
	15.3108	5.31371
	15.3814	5.2845
	15.4519	5.26744
	15.5225	5.25283
	15.593	5.27719
	15.6636	5.24798
	15.7341	5.2991
	15.8047	5.28934
	15.8753	5.23823
	15.9458	5.18226
	16.0164	5.23823
	16.0869	5.25283
	16.1575	5.18711
	16.228	5.17738
	16.2986	5.28934
	16.3691	5.38428
	16.4397	5.12869
	16.5103	5.16766
	16.5808	5.26989
	16.6514	5.24311
	16.7219	5.30883
	16.7925	5.32586
	16.863	5.22362
	16.9336	5.2358
	17.0042	5.17981
	17.0747	5.136
	17.1453	5.17251
	17.2158	5.2991
	17.2864	5.09706
	17.3569	5.31855
	17.4275	5.27962
	17.4981	5.26014
	17.5686	5.30153
	17.6392	5.23823
	17.7097	5.2212
	17.7803	5.28692
	17.8508	5.32343
	17.9214	5.26259
	17.992	5.24553
	18.0625	5.25771
	18.1331	5.36725
	18.2036	5.2212
	18.2742	5.27719
	18.3447	5.23338
	18.4153	5.2212
	18.4858	5.19199
	18.5564	5.34534
	18.627	5.2212
	18.6975	5.23823
	18.7681	5.23338
	18.8386	5.23823
	18.9092	5.09706
	18.9797	5.23093
	19.0503	5.37455
	19.1209	5.23338
	19.1914	5.29665
	19.262	5.17738
	19.3325	5.21632
	19.4031	5.24068
	19.4736	5.04106
	19.5442	5.13115
	19.6148	5.24068
	19.6853	5.32101
	19.7559	5.31613
	19.8264	5.2845
	19.897	5.1579
	19.9675	5.18957
	20.0381	5.18469
	20.1087	5.28692
	20.1792	5.19441
	20.2498	5.25529
	20.3203	5.28204
	20.3909	5.17008
	20.4614	5.37943
	20.532	5.19199
	20.6025	5.43539
	20.6731	5.43297
	20.7437	5.38915
	20.8142	5.50357
	20.8848	5.47678
	20.9553	5.36725
	21.0259	5.37212
	21.0964	5.46706
	21.167	5.47921
	21.2376	5.21147
	21.3081	5.22362
	21.3787	5.19441
	21.4492	5.31855
	21.5198	5.24068
	21.5903	5.22362
	21.6609	5.18226
	21.7315	5.40133
	21.802	5.2358
	21.8726	5.2285
	21.9431	5.25771
	22.0137	5.21877
	22.0842	5.30395
	22.1548	5.2358
	22.2254	5.33561
	22.2959	5.24798
	22.3665	5.1433
	22.437	5.26014
	22.5076	5.20417
	22.5781	5.17008
	22.6487	5.24311
	22.7192	5.13845
	22.7898	5.25771
	22.8604	5.25529
	22.9309	5.24311
	23.0015	5.23823
	23.072	5.2358
	23.1426	5.34776
	23.2131	5.24311
	23.2837	5.25529
	23.3543	5.40376
	23.4248	5.2358
	23.4954	5.18957
	23.5659	5.25771
	23.6365	5.20417
	23.707	5.27474
	23.7776	5.25283
	23.8482	5.17496
	23.9187	5.16036
	23.9893	5.20659
	24.0598	5.17738
	24.1304	5.27719
	24.2009	5.2845
	24.2715	5.29665
	24.3421	5.26014
	24.4126	5.16036
	24.4832	5.22608
	24.5537	5.14087
	24.6243	5.21877
	24.6948	5.15305
	24.7654	5.17981
	24.836	5.29422
	24.9065	5.15548
	24.9771	5.2358
	25.0476	5.10436
	25.1182	5.14575
	25.1887	5.06542
	25.2593	5.07027
	25.3298	5.17981
	25.4004	5.12627
	25.471	5.11166
	25.5415	5.11897
	25.6121	5.03864
	25.6826	5.17251
	25.7532	5.13115
	25.8237	5.13845
	25.8943	5.00455
	25.9649	5.10924
	26.0354	4.90477
	26.106	5.03864
	26.1765	5.04837
	26.2471	5.03376
	26.3176	5.00455
	26.3882	5.13357
	26.4588	4.94128
	26.5293	5.02404
	26.5999	5.03622
	26.6704	5.16766
	26.741	5.50599
	26.8115	5.63013
	26.8821	5.70073
	26.9527	4.86338
	27.0232	3.70961
	27.0938	2.76272
	27.1643	2.12499
	27.2349	1.84993
	27.3054	1.63085
	27.376	1.51889
	27.4465	1.45075
	27.5171	1.312
	27.5877	1.3047
	27.6582	1.24628
	27.7288	1.21462
	27.7993	1.15135
	27.8699	1.19517
	27.9404	1.14647
	28.011	1.16838
	28.0816	1.11726
	28.1521	1.12944
	28.2227	1.06857
	28.2932	1.07833
	28.3638	1.08075
	28.4343	1.01503
	28.5049	1.07833
	28.5755	1.04666
	28.646	1.03694
	28.7166	1.08805
	28.7871	1.08805
	28.8577	1.03936
	28.9282	1.05642
	28.9988	1.08075
	29.0694	1.02964
	29.1399	1.0053
	29.2105	1.03936
	29.281	1.01015
	29.3516	1.01503
	29.4221	1.0053
	29.4927	0.998
	29.5632	1.02476
	29.6338	1.00043
	29.7044	0.99312
	29.7749	1.00773
	29.8455	1.02964
	29.916	1.01991
	29.9866	1.01991
	30.0571	0.99555
	30.1277	0.97364
	30.1983	1.00773
	30.2688	1.02476
	30.3394	1.00285
	30.4099	1.04912
	30.4805	1.02476
	30.551	0.98094
	30.6216	1.01991
	30.6922	1.05154
	30.7627	1.07587
	30.8333	0.97364
	30.9038	1.01991
	30.9744	0.96879
	31.0449	1.00043
	31.1155	0.94688
	31.1861	1.00773
	31.2566	1.01745
	31.3272	0.96879
	31.3977	0.9834
	31.4683	0.998
	31.5388	0.96391
	31.6094	0.98825
	31.6799	1.01503
	31.7505	0.97122
	31.8211	1.04182
	31.8916	0.99312
	31.9622	0.998
	32.0327	0.98094
	32.1033	1.02721
	32.1738	1.00773
	32.2444	1.00043
	32.315	1.02233
	32.3855	0.9834
	32.4561	1.00773
	32.5266	1.01015
	32.5972	1.00773
	32.6677	1.01015
	32.7383	0.97364
	32.8089	1.01261
	32.8794	0.99555
	32.95	1.01261
	33.0205	0.96149
	33.0911	0.9834
	33.1616	0.9907
	33.2322	0.96634
	33.3027	1.00773
	33.3733	1.0053
	33.4439	1.00285
	33.5144	0.998
	33.585	0.9834
	33.6555	0.99555
	33.7261	1.00285
	33.7966	1.0053
	33.8672	1.03451
	33.9378	0.9834
	34.0083	0.97852
	34.0789	1.00773
	34.1494	1.01015
	34.22	0.96634
	34.2905	0.98825
	34.3611	0.98825
	34.4317	0.97609
	34.5022	1.0053
	34.5728	0.998
	34.6433	0.97122
	34.7139	1.00043
	34.7844	1.01991
	34.855	1.03694
	34.9256	0.98094
	34.9961	1.02233
	35.0667	1.01503
	35.1372	1.01745
	35.2078	1.01991
	35.2783	1.01991
	35.3489	0.96634
	35.4195	1.00773
	35.49	1.04424
	35.5606	0.97609
	35.6311	1.03451
	35.7017	1.00285
	35.7722	1.0053
	35.8428	0.99555
	35.9133	0.96149
	35.9839	0.998
	36.0545	0.9907
	36.125	0.96634
	36.1956	1.01991
	36.2661	1.01503
	36.3367	0.97122
	36.4072	1.01503
	36.4778	1.01745
	36.5484	1.02476
	36.6189	0.95173
	36.6895	0.97852
	36.76	1.04912
	36.8306	1.02964
	36.9011	0.9834
	36.9717	1.02964
	37.0423	0.95904
	37.1128	0.96391
	37.1834	1.03451
	37.2539	0.96879
	37.3245	0.97364
	37.395	1.01261
	37.4656	0.98582
	37.5362	1.00773
	37.6067	1.01503
	37.6773	1.0053
	37.7478	0.99555
	37.8184	0.94931
	37.8889	1.00285
	37.9595	1.02233
	38.03	1.01503
	38.1006	0.998
	38.1712	1.03451
	38.2417	0.97364
	38.3123	0.99555
	38.3828	1.02721
	38.4534	1.07102
	38.5239	0.9907
	38.5945	1.00043
	38.6651	0.95661
	38.7356	1.02476
	38.8062	0.97364
	38.8767	0.99312
	38.9473	1.00043
	39.0178	1.00285
	39.0884	0.9834
	39.159	0.9834
	39.2295	0.94931
	39.3001	0.99312
	39.3706	0.98582
	39.4412	1.03451
	39.5117	0.97852
	39.5823	1.00043
	39.6529	1.01991
	39.7234	1.00285
	39.794	1.02233
	39.8645	0.93713
	39.9351	1.02233
	40.0056	0.98094
	40.0762	0.9907

## Sheet: Supplementary Fig. 5
	5b		green channel (tile A)				magenta channel (tile B)
	Time	Sample No.	intensity inside	intensity outside	Partition coefficient (caculated by in/out ratio)		intensity inside	intensity outside	Partition coefficient (caculated by in/out ratio)
	0h	1	24.891	25.641	0.97075		25.55	29.465	0.86713
		2	28.997	25.69	1.12873		13.22	13.169	1.00387
		3	27.329	25.507	1.07143		19.021	19.626	0.969174
	5h	1	52.077	43.87	1.18708		58.416	59.966	0.974152
		2	41.72	34.735	1.20109		32.403	33.127	0.978145
		3	44.676	38.433	1.16244		56.925	59.675	0.953917
	24h	1	51.501	37.45	1.37519		55.983	58.549	0.956173
		2	34.786	26.398	1.31775		27.129	28.069	0.966511
		3	52.178	36.572	1.42672		43.288	44.667	0.969127
	48h	1	55.752	38.729	1.43954		52.496	53.4	0.983071
		2	47.127	38.732	1.21675		96.748	99.526	0.972088
		3	59.816	54.526	1.09702		98.441	110.07	0.894349
		4	46.171	42.789	1.07904		69.108	69.234	0.99818
	72h	1	38.15	28.81	1.32419		55.339	63.788	0.867546
		2	44.032	38.26	1.15086		67.17	68.171	0.985316
		3	41.523	27.611	1.50386		32.007	32.39	0.988175
		4	46.628	37.647	1.23856		59.246	56.261	1.05306
	96h	1	43.232	33.067	1.30741		45.551	50.718	0.898123
		2	49.396	40.233	1.22775		53.585	53.723	0.997431
		3	37.746	29.803	1.26652		62.28	59.433	1.0479
		4	35.143	33.655	1.04421		75.031	84.534	0.887584
	Final data for Average and STDEV
	Time	green tile A		magenta tile B
		average	std	average	std
	0h	1.05697	0.0799753	0.946726	0.0710812
	5h	1.18354	0.0195693	0.968738	0.0129896
	24h	1.37322	0.054511	0.963937	0.00684966
	48h	1.20809	0.165968	0.961922	0.0463011
	72h	1.30437	0.150647	0.973523	0.0772669
	96h	1.21147	0.116152	0.95776	0.0778477

## Sheet: Supplementary Fig. 6
	6b										6c					6d
		0.1% SC sample									m barcode concentration	0.001	0.05	0.1		m barcode concentration	0.001	0.05	0.1
		sample1	sample1	sample2	sample2	sample1	sample2					1/(t1/2)	1/(t1/2)	1/(t1/2)			Final recovery	Final recovery	Final recovery
		ROI	Reference	ROI	Reference						sample 1	0.13516	0.13928	0.08293		sample 1	0.62764	0.39567	0.3405
	Time	Fluorescence intensity	Fluorescence intensity	Fluorescence intensity	Fluorescence intensity	Normalized intensity	Normalized intensity	average	STEDV		sample 2	0.16948	0.12017	0.08705		sample 2	0.49967	0.44285	0.35755
	0	25.571	25.107	26.5	26.278	1	1	1	0		Average	0.15232	0.129725	0.08499		Average	0.563655	0.41926	0.349025
	0.01	4.329	21.213	3.081	22.872	0.20037	0.133578	0.166974	0.0472293		STD	0.0242679	0.0135128	0.00291328		STD	0.0904885	0.0333613	0.0120562
	0.5	3.71	20.145	3.854	21.058	0.180823	0.181485	0.181154	0.000468167
	1	4.156	19.616	3.829	20.745	0.208023	0.183028	0.195526	0.0176742
	2	4.297	17.052	4.374	20.266	0.247421	0.214021	0.230721	0.0236173
	4	4.986	17.028	5.204	19.046	0.287499	0.270944	0.279221	0.0117057
	6	6.955	17.9	7.107	20.473	0.381497	0.344232	0.362865	0.0263504
	8	7.104	16.848	6.751	19.246	0.414001	0.347836	0.380918	0.0467862
	12	7.954	16.269	7.463	18.875	0.480034	0.392078	0.436056	0.0621939
	16	8.406	15.684	6.513	16.354	0.526235	0.394915	0.460575	0.0928573
	20	9.766	18.242	8.684	19.829	0.525644	0.434276	0.47996	0.0646069
	24	9.829	17.169	9.898	20.37	0.562097	0.48184	0.521969	0.0567504
	30	7.961	14.655	8.692	17.74	0.53337	0.485862	0.509616	0.0335938
	36	8.618	14.596	8.876	17.104	0.579722	0.514596	0.547159	0.0460513
	48	10.231	16.005	9.258	18.373	0.627638	0.49967	0.563654	0.0904871
		0.5% SC sample
		sample1	sample1	sample2	sample2	sample1	sample2
		ROI	Reference	ROI	Reference
	Time	Fluorescence intensity	Fluorescence intensity	Fluorescence intensity	Fluorescence intensity	Normalized intensity	Normalized intensity	average	STEDV
	0	62.073	51.477	52.222	48.115	1	1	1	0
	0.01	4.403	45.592	3.317	42.214	0.0800886	0.0723962	0.0762424	0.0054393
	0.5	6.102	36.017	4.273	36.353	0.1405	0.108298	0.124399	0.0227701
	1	6.748	34.809	5.284	34.438	0.160766	0.141368	0.151067	0.0137162
	2	8.043	33.215	6.148	33.241	0.200814	0.170407	0.18561	0.0215013
	3	9.873	33.143	7.408	34.399	0.24704	0.198418	0.222729	0.0343808
	4	10.738	32.92	8.088	32.914	0.270504	0.226406	0.248455	0.0311823
	6	12.238	32.873	9.262	32.902	0.308732	0.259364	0.284048	0.0349085
	8	12.678	32.883	10.254	31.924	0.319735	0.29594	0.307837	0.0168257
	12	15.608	32.256	11.978	32.717	0.40128	0.337317	0.369298	0.0452287
	16	17.32	33.871	14.038	34.213	0.424063	0.378043	0.401053	0.0325411
	24	22.378	37.268	17.969	38.086	0.497961	0.434696	0.466329	0.0447355
	36	23.27	38.82	19.505	38.231	0.497109	0.470064	0.483586	0.0191233
	48	26.5	42.125	23.834	41.738	0.521695	0.526129	0.523912	0.00313554
		10% SC sample
		sample1	sample1	sample2	sample2	sample1	sample2
		ROI	Reference	ROI	Reference
	Time	Fluorescence intensity	Fluorescence intensity	Fluorescence intensity	Fluorescence intensity	Normalized intensity	Normalized intensity	average	STEDV
	0	85.238	87.562	67.016	73.749	1	1	1	0
	0.01	2.612	72.392	3.699	64.416	0.0370651	0.0631929	0.050129	0.0184751
	0.5	3.645	65.098	4.411	56.777	0.0575191	0.0854953	0.0715072	0.0197821
	1	4.339	64.125	4.796	56.389	0.0695096	0.0935971	0.0815533	0.0170324
	2	4.987	60.654	5.389	54.625	0.0844622	0.108566	0.0965142	0.0170441
	3	6.466	61.158	6.249	54.481	0.108609	0.126224	0.117417	0.0124561
	4	7.166	57.93	6.888	52.481	0.127074	0.144434	0.135754	0.0122754
	6	8.188	60.703	7.32	52.389	0.138564	0.153762	0.146163	0.0107466
	8	9.241	58.607	8.715	51.067	0.161976	0.187804	0.17489	0.0182628
	12	10.406	56.826	9.708	49.995	0.188113	0.213688	0.200901	0.0180844
	16	13.842	60.894	11.914	53.127	0.233511	0.246786	0.240148	0.00938683
	24	17.401	65.571	14.717	57.226	0.272612	0.283011	0.277812	0.00735337
	36	19.464	64.455	16.888	56.522	0.310212	0.328805	0.319508	0.0131475
	48	23.428	70.681	20.47	63.002	0.340498	0.357554	0.349026	0.0120599

## Sheet: Supplementary Fig. 9
	9b
		0 day	0 day	1 day	1 day	2 day	2 day	3 day	3 day	4 day	4 day	5 day	5 day	6 day	6 day	7 day	7 day	8 day	8 day	9 day	9 day	10 day	10 day
		green tile intensity inside SC	magenta tile intensity inside SC	green channel	magenta channel	green channel	magenta channel	green channel	magenta channel	green channel	magenta channel	green channel	magenta channel	green channel	magenta channel	green channel	magenta channel	green channel	magenta channel	green channel	magenta channel	green channel	magenta channel
	sample1	25.495	0.163	22.884	4.748	21.462	3.288	26.11	5.842	26.936	7.095	14.707	4.652	13.179	3.222	30.496	7.238	29.298	6.231	19.815	4.572	21.153	4.649
	sample2	27.112	0.123	18.359	3.876	16.115	2.645	25.634	5.952	22.251	5.011	25.982	4.628	17.005	4.196	21.352	4.709	22.347	4.577	23.78	5.456	20.861	4.36
	sample3	27.043	0.132	23.305	4.52	18.579	2.905	23.584	5.087	21.065	4.698	19.424	3.696	17.636	3.781	21.985	5.408	22.616	4.447	17.696	4.363	22.247	4.577
	sample4	20.354	0.1	25.087	4.53	15.22	2.252	22.272	4.62	20.853	4.151	17.209	3.369	27.001	4.934	25.031	5.881	19.852	4.549	17.816	4.458	23.338	5.284
	sample5	25.507	0.119	19.034	3.667	18.886	2.657	21.861	4.515	23.467	4.112	20.593	4.893	22.978	4.229	28.249	5.997	22.603	5.351	27.815	6.993	28.146	5.679
	sample6	21.954	0.101	20.375	3.28	20.483	3.051	27.566	4.416	22.254	4.054	22.585	3.674	21.06	3.978	36.638	9.433	24.371	6.637	22.838	4.972	19.421	3.415
	sample7	27.84	0.152	21.646	3.628	26.228	3.53	21.994	4.424	19.382	3.664	22.932	3.968	23.225	4.27	17.512	3.846	20.994	5.792	27.302	6.08	30.819	8.111
	sample8	22.445	0.108	19.438	3.237	19.599	2.864	21.413	4.158	20.245	3.142	17.037	3.169	20.044	3.841	22.845	4.702	27.693	6.883	27.257	6.106	30.264	7.816
	sample9	26.657	0.142	20.118	3.338	21.24	3.084	27.275	4.746	17.453	2.732	18.817	3.556	23.93	4.493	18.813	3.895	22.843	5.9	26.408	5.52	32.019	7.562
	sample10	29.506	0.133	20.719	3.196	24.229	3.631	18.264	2.948	19.367	2.912	20.008	3.775	21.15	4.934	15.496	3.135	21.705	4.115	24.226	4.805	32.852	7.534
	sample11	24.581	0.139	24.482	5.893	24.038	3.627	23.028	3.372	15.739	2.904	29.686	4.789	15.69	3.102	21.762	4.443	24.833	4.654	26.046	5.189	32.218	7.058
	sample12	21.977	0.096	24	4.732	20.725	3.012	18.235	2.768	21.106	3.366	22.459	3.62	19.412	3.717	23.349	4.061	18.661	3.245	19.877	4.134	39.605	8.799
	sample13											24.329	4.101	21.354	4.694	31.986	7.765	19.926	3.461	18.39	3.496
	sample14											23.13	5.003	20.82	4.474	25.288	11.572	21.907	4.744	26.214	4.834
	sample15													30.843	8.039	28.795	8.824	27.379	5.032	23.292	4.526
	sample16															26.224	6.09			25.65	5.548
	Average	25.0392	0.125667	21.6206	4.05375	20.567	3.0455	23.103	4.404	20.8432	3.98675	21.3499	4.06379	21.0218	4.3936	24.7388	6.06244	23.1352	5.0412	23.4014	5.06575	27.7453	6.237
	STDEV	2.81132	0.0216095	2.27663	0.833682	3.23218	0.423276	3.11071	1.00132	2.8654	1.21985	3.92844	0.612643	4.39641	1.14683	5.56674	2.34635	3.06674	1.08173	3.59499	0.867664	6.25775	1.7752

## Sheet: Supplementary Fig. 10
		10c	Uncrosslinked SC															10d
			sample1	sample1	sample2	sample2	sample3	sample3	sample4	sample4	sample1	sample2	sample3	sample4					uncrosslinked SC	crosslinked SC
		Time	ROI	Reference	ROI	Reference	ROI	Reference	ROI	Reference	Normalized intensity 1	Normalized intensity 2	Normalized intensity 3	Normalized intensity 4	Average	STDEV			1/(t1/2)	1/(t1/2)
		-4	94.352	93.916	90.498	97.219	98.739	96.576	88.318	83.542	1	1	1	1	1	0		sample 1	0.185642	0.0219931
		-3	91.916	100.112	91.164	105.851	95.705	94.506	89.409	88.995	0.913889	0.925211	0.990503	0.950323	0.944981	0.0339527		sample 2	0.120864	0.0290604
		-2	87.435	92.17	85.981	100.463	102.974	95.253	87.992	89.268	0.944244	0.919409	1.05738	0.932402	0.963357	0.0634943		sample 3	0.0884625	0.0303705
		-1	95.297	95.144	92.756	92.784	101.591	101.356	91.154	88.635	0.99698	1.07394	0.980362	0.972806	1.00602	0.0463924		sample 4	0.126832	0.0213918
		0	93.867	88.088	93.286	97.218	102.513	98.664	95.729	86.304	1.06068	1.03082	1.01625	1.04922	1.03924	0.019654		Average	0.13045	0.0257039
		1	32.787	88.708	34.732	84.669	39.281	92.232	35.692	78.242	0.367898	0.440674	0.416564	0.431506	0.41416	0.0324028		STDEV	0.0404728	0.0046693
		2	38.351	79.14	41.841	94.911	45.885	84.687	38.386	80.532	0.482358	0.473585	0.529949	0.450879	0.484193	0.0332635
		3	43.948	82.789	46.323	83.315	47.102	93.394	44.756	79.049	0.52839	0.597291	0.493288	0.535563	0.538633	0.043248
		4	47.052	82.334	51.846	87.349	53.088	100.55	49.144	81.018	0.568836	0.637631	0.51641	0.573779	0.574164	0.0496391
		5	50.972	79.054	55.354	97.583	51.534	94.724	53.526	83.435	0.641795	0.609378	0.532126	0.606837	0.597534	0.0464188
		6	59.188	77.089	53.669	84.786	53.289	91.769	51.177	85.458	0.76424	0.680004	0.567966	0.566471	0.64467	0.0958194
		7	54.153	75.769	60.881	89.63	61.49	91.508	52.144	84.976	0.711409	0.729694	0.657243	0.580449	0.669699	0.0669823
		8	54.12	82.409	60.3	86.657	65.031	86.289	56.693	75.894	0.65369	0.747525	0.737132	0.706607	0.711238	0.0421131
		9	59.752	76.995	66.042	85.854	64.817	100.359	54.873	74.117	0.772464	0.826365	0.631703	0.70032	0.732713	0.0848589
		10	62.119	81.3	66.752	92.101	64.524	96.5	55.765	74.32	0.760541	0.778596	0.653995	0.70976	0.725723	0.0559986
		11	61.693	79.864	65.792	84.263	62.381	92.005	58.211	86.19	0.768906	0.838781	0.663165	0.638857	0.727427	0.0932637
		12	58.17	82.065	66.047	81.041	67.896	85.578	61.88	82.808	0.705553	0.875509	0.776001	0.70686	0.765981	0.0800906
		13	66.234	84.159	60.445	84.193	66.461	91.42	63.101	79.849	0.783374	0.771252	0.71106	0.747519	0.753301	0.0318557
		14	63.64	83.386	64.799	82.774	71.607	91.266	63.849	83.093	0.759671	0.840982	0.767409	0.726851	0.773728	0.0481596
		15	61.411	84.968	71.815	78.594	66.869	88.32	61.231	77.914	0.719415	0.981608	0.740536	0.743381	0.796235	0.124043
		16	68.42	73.985	71.766	78.802	67.851	88.028	64.773	78.354	0.920509	0.978349	0.753904	0.781967	0.858682	0.108022
		17	60.375	74.544	66.654	78.906	69.17	85.893	61.472	79.805	0.806182	0.907462	0.787663	0.728623	0.807482	0.0744069
		18	61.115	73.867	68	79.938	71.932	86.669	64.482	82.248	0.823542	0.913835	0.811781	0.741598	0.822689	0.0707177
		19	72.442	77.709	62.274	82.976	73.32	80.737	63.846	85.638	0.927914	0.806244	0.88824	0.705217	0.831904	0.0984879
		20	67.323	74.532	74.727	89.419	73.13	73.679	64.867	87.354	0.899102	0.897759	0.970806	0.70242	0.867522	0.115236
		21	67.106	81.036	68.93	82.706	68.136	77.558	71.734	84.558	0.824274	0.895331	0.859272	0.802465	0.845335	0.0407234
		22	69.894	75.037	71.7	81.968	74.292	80.683	63.179	81.383	0.927156	0.939695	0.900618	0.734336	0.875451	0.0954771
		23	71.065	82.885	69.851	80.635	67.114	81.107	68.049	85.744	0.853431	0.930596	0.809348	0.750713	0.836022	0.0757991
		24	67.054	77.896	72.531	81.438	66.893	87.437	65.883	86.635	0.856837	0.956773	0.748283	0.719342	0.820309	0.108534
		25	68.854	73.044	75.089	80.471	74.219	81.263	64.649	89.453	0.938281	1.00242	0.893311	0.683632	0.879411	0.137984
		26	71.599	72.586	65.179	81.302	71.701	80.485	68.773	84.313	0.981844	0.861229	0.871346	0.771577	0.871499	0.0861511
		27	69.604	86.69	72.552	78.922	78.112	76.606	62.584	79.125	0.799197	0.98756	0.997322	0.748179	0.883064	0.128065
		28	68.849	84.114	78.807	72.773	72.731	82.826	67.737	84.994	0.814738	1.16334	0.858882	0.753865	0.897706	0.182248
		29	66.545	77.117	72.852	77.151	75.943	76.881	67.683	79.138	0.858922	1.01441	0.96616	0.809003	0.912123	0.0945975
		30	68.325	75.333	66.117	73.737	74.771	83.253	68.003	73.833	0.902782	0.963252	0.878443	0.871231	0.903927	0.04179
		31	67.951	75.68	69.742	76.013	74.955	81.208	66.17	76.175	0.893724	0.985641	0.902781	0.821683	0.900957	0.0671103
		32	63.3	85.3	69.589	75.019	75.685	81.972	67.385	83.078	0.738658	0.99651	0.903077	0.767243	0.851372	0.120444
		33	63.391	82.481	72.841	78.282	66.651	83.218	67.271	74.364	0.765001	0.9996	0.783375	0.855699	0.850919	0.106572
		34	61.39	80.396	71.097	73.25	69.722	80.657	72.195	81.875	0.760067	1.04269	0.84549	0.834087	0.870584	0.120826
		35	65.557	76.977	69.336	75.854	72.601	84.177	67.666	76.646	0.847709	0.981957	0.843587	0.835096	0.877087	0.0701101
		36	64.948	80.761	61.948	83.198	76.237	80.774	67.497	74.208	0.800484	0.799883	0.923155	0.860378	0.845975	0.0587598
		37	63.82	73.714	67.252	76.425	74.312	84.695	66.758	74.987	0.861778	0.945327	0.858186	0.842118	0.876852	0.046443
		38	69.601	80.633	76.286	80.959	77.708	78.057	71.042	78.156	0.859194	1.01226	0.973721	0.859822	0.926249	0.0786561
		39	67.011	77.656	79.625	78.339	71.695	77.248	69.508	69.532	0.858934	1.0919	0.907783	0.945596	0.951054	0.100377
		40	65.188	76.872	72.481	78.61	76.391	76.378	69.584	71	0.844088	0.990509	0.97826	0.927058	0.934979	0.066535
		41	70.244	67.573	71.479	78.474	85.515	74.42	68.183	81.172	1.03472	0.978509	1.12391	0.794558	0.982926	0.13912
		42	70.201	71.714	73.575	79.696	70.666	80.583	60.82	71.021	0.974379	0.991758	0.857724	0.810056	0.908479	0.0885839
		43	74.239	75.232	68.037	77.479	73.097	79.722	65.726	70.43	0.982241	0.943351	0.896813	0.882745	0.926287	0.0454117
		44	66.648	67.977	76.321	79.55	70.099	83.175	65.084	70.956	0.975919	1.03066	0.824327	0.867642	0.924637	0.0951866
		45	69.648	78.109	67.979	74.705	80.385	79.958	69.037	68.787	0.887557	0.977546	0.983317	0.949361	0.949445	0.0438451
		46	69.958	74.231	69.654	75.115	79.461	83.174	69.104	74.614	0.938081	0.996166	0.93443	0.876069	0.936187	0.0490518
		47	70.044	72.951	72.92	69.433	79.39	74.461	72.904	69.076	0.955714	1.12822	1.04284	0.998343	1.03128	0.0737688
		48	74.127	69.83	76.404	69.349	69.584	78.938	70.153	68.42	1.05663	1.18355	0.862192	0.969882	1.01806	0.136005
		49	65.51	72.018	68.881	73.604	79.692	75.633	67.92	74.791	0.90543	1.00533	1.03059	0.859021	0.950093	0.08128
		50	65.263	71.654	71.802	69.127	72.216	81.953	71.377	75.351	0.906599	1.11584	0.861884	0.896035	0.945089	0.115421
		51	64.69	74.157	70.588	74.271	76.826	76.008	68.218	71.128	0.868307	1.021	0.98862	0.907223	0.946286	0.0706641
		52	67.407	75.377	69.779	76.081	76.89	73.177	68.821	74.321	0.890132	0.985282	1.02772	0.875921	0.944765	0.0735929
		53	68.51	76.195	68.578	75.813	80.12	75.412	76.218	76.378	0.894985	0.971747	1.03916	0.943941	0.962458	0.0601786
		54	70.183	70.432	83.015	70.856	72.177	78.662	70.683	69.42	0.99186	1.25861	0.897458	0.963132	1.02777	0.158889
		55	65.365	66.097	72.844	85.136	71.873	78.606	70.445	70.692	0.984356	0.919163	0.894315	0.942618	0.935113	0.0382971
		56	64.065	74.185	70.455	74.073	81.016	72.739	71.378	73.148	0.859594	1.0218	1.08939	0.923034	0.973454	0.102119
		57	68.844	73.321	69.573	75.331	85.326	74.651	65.245	71.049	0.934601	0.992154	1.11796	0.86865	0.978341	0.105877
		58	62.604	72.282	72.87	77.424	75.153	66.526	68.195	70.479	0.862105	1.01108	1.10493	0.915268	0.973346	0.107216
		59	67.646	68.896	73.597	74.369	75.5	74.734	67.304	70.594	0.97732	1.06312	0.988119	0.901838	0.982598	0.0659886
		60	63.19	70.122	78.292	69.75	67.945	76.209	72.117	71.612	0.89698	1.20583	0.872031	0.952593	0.981858	0.153064
		61	66.063	70.448	76.881	78.471	73.101	70.873	67.352	76.041	0.933422	1.0525	1.00884	0.837835	0.95815	0.09409
		62	66.039	68.755	70.258	79.825	73.955	73.57	66.894	72.864	0.956059	0.945516	0.983212	0.86842	0.938302	0.0492199
		63	62.794	63.474	68.091	74.131	68.045	72.518	61.034	76.461	0.984715	0.986738	0.917764	0.75507	0.911072	0.108827
		64	64.737	67.761	69.786	76.643	72.425	76.143	67.13	66.83	0.950958	0.978156	0.930334	0.950169	0.952404	0.019641
		65	66.334	69.205	68.468	77.414	64.383	74.482	70.838	70.226	0.954085	0.950124	0.845474	0.954166	0.925962	0.053692
		66	64.932	68.485	65.515	72.813	64.817	73.284	73.982	69.826	0.943739	0.966594	0.865088	1.00222	0.944411	0.0581004
		67	63.13	71.299	72.149	72.563	68.602	79.583	69.89	67.659	0.881335	1.06814	0.843135	0.977114	0.94243	0.100991
		68	60.529	64.289	70.583	70.33	65.13	79.622	69.636	70.424	0.937163	1.07813	0.800071	0.935338	0.937676	0.113532
		69	66.44	75.654	77.166	69.692	69.114	76.791	67.662	73.351	0.87415	1.18947	0.880311	0.872558	0.954124	0.156936
		70	64.513	70.826	75.698	72.541	67.982	81.015	71.227	64.625	0.906657	1.12102	0.820746	1.04256	0.972745	0.134574
		71	63.338	71.446	76.498	71.136	71.333	76.05	72.635	70.224	0.882419	1.15524	0.917428	0.978399	0.983372	0.121249
		72	66.688	70.997	67.495	73	71.907	71.12	73.445	70.721	0.934967	0.993255	0.988917	0.982357	0.974874	0.0269794
		73	67.516	68.625	71.511	69.549	69.002	77.245	66.388	67.222	0.979293	1.10457	0.873719	0.934187	0.972943	0.0978332
		74	69.104	70.091	69.877	67.469	76.05	76.524	63.946	68.958	0.981362	1.11261	0.972035	0.877171	0.985794	0.0967637
		75	69.966	68.331	69.213	70.029	66.766	72.612	73.526	75.321	1.0192	1.06175	0.899347	0.92338	0.975918	0.0771649
		76	65.474	71.583	63.042	75.485	67.636	67.3	68.847	72.39	0.910432	0.897184	0.982977	0.899626	0.922555	0.0406907
		77	65.302	69.753	68.226	73.297	70.503	70.278	70.791	70.206	0.931863	0.999944	0.981225	0.953805	0.966709	0.0299782
		78	66.401	68.537	74.109	69.625	74.925	72.023	63.581	71.638	0.964357	1.14345	1.0175	0.839536	0.991212	0.125956
		79	63.726	67.617	79.425	71.495	71.148	67.734	67.846	64.594	0.9381	1.19342	1.02739	0.993545	1.03811	0.109885
		80	63.071	66.386	72.661	75.839	74.813	70.42	61.565	68.929	0.945675	1.02925	1.03911	0.844865	0.964725	0.0902328
		81	67.929	63.907	66.94	66.646	68.425	72.07	66.024	65.774	1.05802	1.07901	0.928626	0.949518	1.00379	0.0757051
		82	66.714	64.432	65.747	69.515	72.229	75.359	61.745	67.39	1.03063	1.01604	0.937469	0.866686	0.962706	0.0759712
		83	68.487	67.38	69.508	70.414	68.745	73.675	64.769	70.269	1.01173	1.06044	0.912644	0.871885	0.964176	0.0869913
		84	69.567	67.164	69.011	68.531	72.115	69.261	64.156	71.284	1.03099	1.08179	1.0184	0.851336	0.995629	0.100022
		85	67.198	61.073	69.495	62.278	75.446	70.843	64.976	62.838	1.09521	1.19876	1.04165	0.978107	1.07843	0.0934128
		86	62.313	63.297	67.192	64.703	78.455	74.531	68.221	67.177	0.979905	1.11559	1.02959	0.960623	1.02143	0.0691732
		87	63.089	62.394	71.635	68.825	69.286	68.049	69.476	70.963	1.00647	1.11813	0.995874	0.926101	1.01164	0.0794392
		88	66.677	60.653	67.532	68.917	64.531	70.044	67.115	69.685	1.09424	1.05268	0.90111	0.911037	0.989766	0.0982016
		89	68.414	64.237	69.466	66.752	65.925	74.2	68.437	67.198	1.0601	1.11794	0.869014	0.963364	1.00261	0.109538
		90	60.273	64.518	66.203	65.562	69.906	67.912	68.495	65	0.929887	1.08477	1.00681	0.996784	1.00456	0.0634433
		91	63.714	62.247	68.083	65.859	66.45	70.729	69.745	68.731	1.01884	1.11054	0.918921	0.959878	1.00204	0.0831499
		92	72.766	59.508	66.742	67.914	68.203	68.711	65.459	64.956	1.21714	1.05573	0.970862	0.953248	1.04925	0.120542
		93	65.244	62.995	68.555	69.925	65.039	67.997	67.305	59.505	1.03092	1.05322	0.935545	1.06992	1.0224	0.0600663
		94	68.213	64.177	64.323	64.253	61.25	73.119	66.351	63.005	1.05798	1.07544	0.819325	0.996158	0.987224	0.116986
		95	62.266	61.532	67.255	76.304	68.791	76.031	68.278	59.979	1.00725	0.946868	0.884955	1.07681	0.97897	0.08214
		96	68.443	67.891	69.82	66.3	73.854	64.185	60.515	68.394	1.00347	1.1313	1.12544	0.836952	1.02429	0.138095
		97	62.664	64.057	70.365	68.125	74.607	64.505	64.836	69.713	0.973733	1.10959	1.13127	0.879748	1.02359	0.118557
		98	63.856	62.846	76.578	60.817	67.442	69.172	60.305	65.266	1.01138	1.35267	0.953632	0.874021	1.04792	0.210822
		99	65.718	61.727	72.886	63.588	68.109	71.328	63.925	67.763	1.05974	1.23135	0.933953	0.892347	1.02935	0.152313
		100	67.432	64.567	72.156	67.685	68.11	68.468	61.011	64.614	1.03955	1.14523	0.97298	0.893176	1.01273	0.10669
		101	63.807	64.114	64.83	62.776	67.709	72.964	65.045	62.802	0.990613	1.10942	0.90765	0.979707	0.996846	0.0835876
		102	67.222	68.904	69.997	66.138	69.381	61.391	68.263	67.76	0.971081	1.13695	1.10539	0.952945	1.04159	0.093083
		103	66.56	59.279	67.898	63.106	73.63	71.914	63.432	61.614	1.11764	1.15584	1.00143	0.973833	1.06219	0.0882108
		104	66.456	61.318	66.406	67.849	68.032	66.619	61.929	63.38	1.07878	1.05142	0.998839	0.924267	1.01333	0.068013
		105	67.26	68.023	63.31	62.026	75.18	69.102	66.935	65.729	0.984214	1.09651	1.06412	0.963279	1.02703	0.0635091
		106	66.463	70.552	63.571	67.034	69.659	64.536	61.898	66.006	0.93769	1.01877	1.05574	0.887052	0.974812	0.0765095
		107	65.623	68.489	65.458	67.055	68.062	68.661	58.32	60.278	0.953726	1.04868	0.969561	0.915196	0.971791	0.0561143
		108	63.711	64.959	65.253	63.443	64.966	69.213	64.279	60.385	0.976256	1.10492	0.918077	1.00692	1.00154	0.0781469
		109	67.383	66.063	65.088	66.231	63.545	62.614	64.729	54.86	1.01527	1.05573	0.992637	1.11609	1.04493	0.0541436
		110	59.617	62.31	61.073	63.489	62.268	70.935	62.208	58.763	0.952359	1.03339	0.858588	1.00138	0.961428	0.0762285
		111	64.125	66.42	65.242	62.39	60.317	69.851	63.959	66.304	0.960986	1.12337	0.844593	0.912468	0.960355	0.118701
		112	63.937	64.037	66.688	67.042	65.101	66.308	62.119	61.268	0.993825	1.06859	0.96029	0.959061	0.995442	0.0513587
		113	62.531	64.234	63.463	61.557	66.604	64.781	68.981	62.042	0.968989	1.10753	1.00562	1.05172	1.03346	0.0598646
		114	60.735	61.151	63.823	67.896	65.247	64.795	63.487	59.555	0.988608	1.00982	0.984917	1.00838	0.997931	0.0129974
		115	63.628	65.536	61.013	66.278	67.885	58.622	63.427	61.557	0.9664	0.988929	1.13264	0.974658	1.01566	0.0785444
		116	61.365	63.419	67.693	61.821	65.015	68.026	58.093	68.976	0.963141	1.1763	0.934801	0.796675	0.967731	0.156917
		117	63.623	67.857	63.856	62.065	73.943	70.292	64.768	67.094	0.933271	1.10527	1.0289	0.91313	0.995141	0.0891082
		118	61.651	64.136	63.31	62.265	68.695	64.666	64.424	58.446	0.956812	1.0923	1.03903	1.04267	1.0327	0.0561257
		119	63.821	61.7	64.959	63.372	67.524	67.68	61.528	57.682	1.0296	1.10117	0.975839	1.00899	1.0289	0.0530253
		120	65.588	63.562	63.68	63.352	66.26	66.172	59.685	61.562	1.02711	1.07983	0.979394	0.917082	1.00085	0.0692928
			Crosslinked SC
			sample1	sample1	sample2	sample2	sample3	sample3	sample4	sample4	sample1	sample2	sample3	sample4
		Time	ROI	Reference	ROI	Reference	ROI	Reference	ROI	Reference	Normalized intensity 1	Normalized intensity 2	Normalized intensity 3	Normalized intensity 4	Average	STDEV
		-4	147.076	129.661	112.479	113.87	128.532	122.297	126.511	134.273	1	1	1	1	1	0
		-3	145.909	125.505	119.13	116.45	131.088	122.763	126.456	136.373	1.02492	1.03567	1.01601	0.984173	1.01519	0.0221855
		-2	149.82	124.815	115.083	112.226	128.469	121.269	127.172	136.828	1.05821	1.03814	1.00798	0.986454	1.0227	0.0317777
		-1	144.602	125.735	114.476	112.419	125.466	124.555	127.615	135.435	1.01388	1.03089	0.95845	1.00007	1.00082	0.0309329
		0	146.385	126.992	111.997	112.906	126.791	120.815	128.302	134.502	1.01622	1.00422	0.998555	1.01243	1.00786	0.00797146
		1	24.018	124.68	22.369	111.573	22.096	120.067	22.625	133.497	0.169827	0.202967	0.175103	0.179878	0.181944	0.0146041
		2	24.286	124.706	23.653	112.367	23.94	121.115	23.365	129.102	0.171687	0.213101	0.188075	0.192085	0.191237	0.0170389
		3	30.386	121.661	23.916	111.929	23.305	118.088	22.602	128.846	0.220186	0.216314	0.187779	0.186181	0.202615	0.0181342
		4	25.091	121.963	23.911	110.104	27.466	119.144	24.291	132.628	0.181367	0.219853	0.219345	0.194389	0.203738	0.0190715
		5	29.99	124.732	25.245	114.711	23.657	120.37	25.758	131.739	0.211966	0.222796	0.187002	0.207519	0.207321	0.0149886
		6	26.625	123.312	24.67	107.508	26.148	119.919	24.484	129.531	0.19035	0.232309	0.20747	0.200618	0.207687	0.0178593
		7	28.635	122.45	24.18	109.67	25.515	116.833	23.812	128.451	0.206161	0.223206	0.207795	0.196752	0.208478	0.0109584
		8	30.177	121.229	25.318	109.472	24.549	117.153	28.38	127.018	0.219451	0.234134	0.199382	0.237141	0.222527	0.0172576
		9	31.833	121.636	25.003	107.518	25.679	117.862	24.675	127.097	0.230719	0.235423	0.207305	0.206055	0.219875	0.0153661
		10	29.024	123.052	26.784	105.05	28.528	118.844	28.81	129.477	0.207939	0.258117	0.228401	0.236163	0.232655	0.0207333
		11	34.381	120.153	26.063	107.404	29.136	118.734	28.909	129.489	0.252262	0.245664	0.233485	0.236952	0.242091	0.00849863
		12	34.94	120.518	29.781	107.075	26.631	119.323	28.269	129.536	0.255587	0.281572	0.212358	0.231622	0.245285	0.0299652
		13	30.468	119.813	27.003	109.268	25.531	115.969	25.81	129.487	0.224186	0.250182	0.209474	0.211554	0.223849	0.0187204
		14	32.971	119.104	25.904	106.471	26.557	115.953	28.336	128.532	0.244047	0.246305	0.217922	0.233985	0.235565	0.0129236
		15	31.735	119.927	25.43	107.167	27.328	116.782	26.117	125.966	0.233286	0.240228	0.222657	0.220055	0.229056	0.00939282
		16	33.756	119.791	28.63	105.071	25.63	115.161	27.899	128.354	0.248424	0.275852	0.211762	0.230696	0.241684	0.0272579
		17	35.472	119.825	25.417	106.932	27.997	114.924	25.727	127.451	0.260979	0.240633	0.231796	0.214243	0.236913	0.0194348
		18	30.495	118.904	26.526	103.539	27.024	113.114	27.388	125.836	0.2261	0.259362	0.22732	0.231002	0.235946	0.015749
		19	37.974	118.846	28.768	103.167	28.688	113.042	27.567	125.907	0.281689	0.282297	0.241471	0.232381	0.259459	0.026284
		20	34.386	115.19	26.659	100.627	26.995	114.448	29.291	124.888	0.263169	0.268205	0.224429	0.248928	0.251183	0.0196151
		21	33.06	116.761	27.365	103.442	28.432	109.951	25.513	125.365	0.249616	0.267816	0.246044	0.215996	0.244868	0.0214797
		22	35.076	116.899	26.245	102.047	31.76	109.922	27.219	126.266	0.264525	0.260366	0.274916	0.228795	0.257151	0.0198695
		23	35.516	112.976	27.935	104.964	29.789	112.201	26.601	124.054	0.277144	0.26943	0.252618	0.227587	0.256695	0.0219411
		24	32.869	115.157	28.419	99.373	29.698	108.024	29.563	119.961	0.251631	0.28952	0.261584	0.261558	0.266073	0.0163183
		25	35.984	113.968	28.8	102.261	29.563	112.573	28.963	123.547	0.278352	0.285115	0.249873	0.248812	0.265538	0.0189087
		26	33.011	114.851	27.481	102.919	30.164	108.203	27.589	121.106	0.253391	0.270318	0.265249	0.241786	0.257686	0.0127545
		27	28.19	112.393	29.089	98.927	28.542	107.987	28.313	121.036	0.221118	0.297681	0.251488	0.248274	0.25464	0.0317636
		28	41.476	114.549	29.886	99.607	30.031	109.917	28.877	119.269	0.319208	0.30375	0.259962	0.256971	0.284973	0.0312741
		29	36.594	113.625	28.604	98.782	29.896	110.51	27.557	121.076	0.283925	0.293148	0.257404	0.241565	0.269011	0.0237557
		30	38.071	115.724	29.797	98.833	29.906	112.531	26.64	123.17	0.290027	0.305217	0.252866	0.229557	0.269417	0.0344924
		31	34.231	115.804	33.106	99.705	28.466	108.688	28.078	119.674	0.260594	0.336146	0.249201	0.249016	0.273739	0.0419554
		32	37.005	113.33	32.071	100.461	30.602	108.758	28.242	121.18	0.287861	0.323186	0.267728	0.247357	0.281533	0.0323192
		33	38.679	113.557	29.271	98.42	34.373	109.175	28.532	120.318	0.300282	0.301087	0.29957	0.251688	0.288157	0.0243205
		34	37.192	110.711	31.209	100.753	33.959	108.203	28.974	120.429	0.29616	0.313588	0.298621	0.255351	0.29093	0.0249383
		35	37.464	111.308	32.732	97.933	31.646	109.778	25.974	116.282	0.296726	0.338362	0.274289	0.237076	0.286613	0.0423716
		36	38.127	113.096	30.14	97.99	34.31	108.841	28.071	118.995	0.297203	0.311386	0.299939	0.250374	0.289726	0.026944
		37	36.789	111.724	32.166	100.542	32.258	107.656	30.711	118.946	0.290295	0.323882	0.285104	0.274034	0.293329	0.0214683
		38	34.516	110.455	31.305	99.377	33.122	105.656	28.443	118.612	0.275488	0.318908	0.298282	0.254511	0.286797	0.0278884
		39	35.606	111.269	30.106	98.823	29.183	104.792	30.028	119.433	0.282109	0.308413	0.264976	0.266847	0.280586	0.0200757
		40	37.669	110.261	27.661	94.731	27.489	101.635	30.089	116.26	0.301182	0.295606	0.257348	0.274687	0.282206	0.0201176
		41	35.396	112.312	30.899	95.006	31.419	104.56	29.448	113.555	0.277841	0.329254	0.285911	0.275239	0.292061	0.0252081
		42	36.875	111.128	31.771	95.69	33.054	102.815	29.209	118.984	0.292534	0.336126	0.305895	0.260548	0.298776	0.031337
		43	35.023	108.56	34.187	95.24	30.523	103.563	32.521	117.867	0.284414	0.363395	0.280432	0.292841	0.305271	0.0390937
		44	39.067	111.011	34.021	96.102	30.406	105.341	32.583	118.362	0.31025	0.358387	0.274642	0.292172	0.308863	0.0360752
		45	39.429	108.769	34.01	93.7	33.234	101.88	31.417	118.149	0.319579	0.367456	0.310383	0.282225	0.319911	0.0354572
		46	39.01	105.643	35.099	93.646	32.088	100.667	32.385	117.135	0.325539	0.37944	0.303291	0.293439	0.325427	0.0384303
		47	38.269	108.193	35.036	93.969	31.119	101.456	32.081	114.565	0.311828	0.377457	0.291845	0.297205	0.319584	0.0394957
		48	41.831	109.807	30.406	94.956	33.029	100.724	31.51	113.578	0.335843	0.324171	0.312009	0.294452	0.316619	0.0176938
		49	41.846	104.61	33.696	95.003	29.83	104.06	31.469	115.907	0.352654	0.35907	0.272756	0.28816	0.31816	0.0440642
		50	36.734	106.435	33.961	91.899	32.641	101.174	29.813	116.088	0.304265	0.374117	0.306972	0.27257	0.314481	0.042715
		51	41.922	107.032	29.657	94.862	32.289	103.815	32.359	115.625	0.345299	0.316499	0.295937	0.297032	0.313692	0.0230919
		52	36.568	105.33	32.045	91.148	35.834	100.932	30.206	115.115	0.306067	0.355919	0.337809	0.278498	0.319573	0.0342693
		53	42.648	107.696	31.065	93.221	33.778	100.417	34.516	111.929	0.349114	0.337361	0.32006	0.327294	0.333457	0.0126206
		54	41.406	107.932	30.365	90.442	35.432	98.985	31.226	110.519	0.338205	0.339892	0.340589	0.299875	0.32964	0.019869
		55	42.907	106.156	33.968	91.422	34.831	101.86	30.599	110.698	0.356329	0.376147	0.325362	0.293378	0.337804	0.0362481
		56	39.607	101.901	30.95	92.998	33.416	101.019	30.162	114.287	0.342658	0.336919	0.314743	0.280107	0.318607	0.0283488
		57	47.195	101.643	29.599	93.675	30.834	97.641	32.429	111.679	0.409342	0.319883	0.300471	0.308193	0.334472	0.050547
		58	39.282	104.127	31.83	90.5	29.961	98.154	34.003	113.494	0.332581	0.356062	0.290438	0.317984	0.324266	0.027471
		59	38.045	104.057	30.349	90.068	35.974	96.641	31.765	112.172	0.322325	0.341124	0.354186	0.300556	0.329548	0.0233365
		60	41.084	103.161	30.891	92.219	32.432	97.519	30.64	109.875	0.351095	0.339117	0.316438	0.295972	0.325656	0.0244572
		61	43.955	101.45	30.188	89.099	33.541	96.135	32.346	110.571	0.381965	0.343004	0.33197	0.310484	0.341856	0.0299554
		62	40.847	100.907	31.536	87.756	32.58	96.325	30.411	111.7	0.356867	0.363804	0.321823	0.28896	0.332863	0.0345586
		63	35.029	104.07	30.273	88.623	38.7	96.498	32.597	107.885	0.296736	0.345817	0.38159	0.320684	0.336207	0.0362903
		64	38.638	100.305	29.102	90.203	35.141	99.705	34.857	111.081	0.339594	0.326618	0.335353	0.333051	0.333654	0.00541721
		65	38.56	99.448	31.448	87.623	29.919	98.028	31.318	110.354	0.341829	0.36334	0.290403	0.301208	0.324195	0.0342225
		66	40.234	100.86	30.649	88.596	31.339	98.752	31.542	106.974	0.351675	0.350219	0.301956	0.312947	0.3292	0.0255168
		67	47.213	100.922	33.834	90.508	31.344	99.161	31.528	110.946	0.412423	0.378446	0.300759	0.30161	0.348309	0.0561569
		68	51.683	98.464	33.675	90.76	34.253	95.794	31.325	106.244	0.462741	0.375622	0.340224	0.31293	0.372879	0.0651739
		69	45.106	99.722	31.958	88.75	35.375	97.256	34.789	108.922	0.398759	0.364543	0.346086	0.33899	0.362095	0.0267107
		70	41.151	97.722	30.756	89.075	35.196	98.578	31.193	108.549	0.371241	0.349552	0.339717	0.304994	0.341376	0.0275991
		71	49.589	99.982	30.909	89.843	32.685	94.417	31.299	105.599	0.437251	0.348288	0.329384	0.31458	0.357376	0.0550081
		72	45.214	99.305	28.979	87.5	32.86	96.607	34.968	105.362	0.401393	0.335284	0.323641	0.352247	0.353141	0.0342449
		73	43.722	98.946	32.89	88.511	33.69	90.812	31.407	104.529	0.389555	0.376188	0.35299	0.318897	0.359407	0.030945
		74	49.023	96.351	32.815	89.354	36.758	97.166	30.084	108.344	0.44855	0.371789	0.35995	0.294707	0.368749	0.0630795
		75	42.42	98.093	33.578	88.338	41.906	93.481	30.951	107.417	0.381242	0.384809	0.426538	0.305817	0.374601	0.0502557
		76	43.323	95.935	34.166	87.391	41.321	91.446	30.528	105.571	0.398115	0.39579	0.429943	0.306912	0.38269	0.0528667
		77	45.669	97.295	31.294	85.24	40.25	94.851	30.19	105.492	0.413808	0.371668	0.403765	0.303741	0.373246	0.0496992
		78	46.763	97.252	31.669	87.013	38.927	96.333	30.062	106.169	0.423908	0.368458	0.384486	0.300525	0.369344	0.0514565
		79	42.656	96.485	34.274	86.492	40.873	96.065	29.617	106.641	0.389752	0.401168	0.404833	0.294766	0.37263	0.052305
		80	46.308	96.688	29.906	86.802	43.388	95.252	32.032	107.836	0.422232	0.348792	0.433411	0.315269	0.379926	0.0571558
		81	47.136	97.586	31.112	87.557	40.484	94.57	36.722	108.427	0.425827	0.359729	0.407319	0.359459	0.388083	0.0337536
		82	41.255	95.045	31.268	85.911	42.703	94.666	32.357	105.885	0.382662	0.368459	0.429209	0.324335	0.376166	0.043211
		83	41.248	93.64	31.946	86.099	39.609	91.95	35.536	106.323	0.388337	0.375627	0.409871	0.354733	0.382142	0.0231009
		84	44.229	94.416	29.263	85.106	37.914	94.047	31.43	104.63	0.41298	0.348094	0.383583	0.318822	0.36587	0.0410795
		85	42.622	95.924	33.008	85.416	37.558	90.747	31.83	103.881	0.391719	0.391217	0.393799	0.325208	0.375486	0.0335372
		86	41.214	94.231	32.576	84.552	38.385	92.524	31.18	106.443	0.385584	0.390042	0.39474	0.310899	0.370316	0.0397876
		87	44.968	92.656	31.761	83.224	39.68	91.055	33.308	102.636	0.427856	0.386352	0.414641	0.344437	0.393321	0.0369029
		88	42.937	91.519	31.795	84.25	42.06	91.021	30.834	102.742	0.413607	0.382056	0.439675	0.318524	0.388466	0.0522413
		89	41.255	93.411	33.815	84.119	37.729	92.089	34.971	101.636	0.389355	0.406961	0.389827	0.365192	0.387834	0.0171738
		90	40.343	91.271	35.333	84.24	37.031	89.472	29.781	101.002	0.389675	0.42462	0.393806	0.312946	0.380262	0.0475082
		91	38.042	90.911	33.247	84.74	38.25	91.711	33.552	101.593	0.368905	0.397193	0.396839	0.350522	0.378365	0.0228074
		92	41.019	89.554	31.445	84.398	38.739	88.779	34.205	102.044	0.403801	0.377188	0.415186	0.355764	0.387985	0.0267382
		93	40.274	91.393	36.557	85.278	33.646	90.964	33.511	100.042	0.38849	0.433982	0.35194	0.355521	0.382483	0.0380702
		94	43.641	91.393	34.628	83.045	37.961	87.778	34.231	102.95	0.420968	0.422135	0.411487	0.352902	0.401873	0.0329941
		95	41.516	88.674	35.519	78.494	34.104	91.305	35.513	100.505	0.41275	0.458102	0.355398	0.375025	0.400319	0.0452808
		96	45.771	90.146	33.409	79.955	35.032	91.765	35.054	103.091	0.447622	0.423015	0.363239	0.360892	0.398692	0.04348
		97	43.653	90.271	34.463	81.347	34.269	88.403	34.505	98.7	0.426318	0.428893	0.368841	0.371044	0.398774	0.0333206
		98	41.713	88.917	28.093	80.013	35.722	89.442	35.825	101.078	0.413575	0.355447	0.380013	0.376175	0.381303	0.024069
		99	47.015	91.438	36.268	80.909	38.628	87.631	34.015	99.459	0.453291	0.4538	0.41942	0.362983	0.422374	0.0427374
		100	37.929	90.726	35.078	82.99	35.972	86.255	32.586	102.732	0.368559	0.427905	0.396812	0.336655	0.382483	0.0389978
		101	44.667	90.304	30.851	78.206	40.909	85.714	34.336	99.372	0.436061	0.399362	0.454121	0.36673	0.414069	0.0389235
		102	46.33	89.231	31.644	78.297	37.917	85.87	35.443	99.727	0.457735	0.409151	0.420143	0.377206	0.416059	0.0332208
		103	42.26	88.479	35.18	77.51	39.037	88.334	31.407	99.062	0.421072	0.45949	0.420487	0.336496	0.409386	0.0519076
		104	52.058	90.477	33.494	80.479	44.982	86.086	35.203	96.635	0.507244	0.42133	0.497177	0.386639	0.453097	0.0585967
		105	44.911	88.412	33.945	77.789	42.696	88.305	32.109	95.679	0.447826	0.441769	0.460051	0.356181	0.426457	0.0474637
		106	46.997	86.135	36.119	79.299	40.141	84.984	34.013	98.86	0.481014	0.461111	0.449423	0.365161	0.439178	0.0510385
		107	46.948	90.036	33.494	79.106	41.089	85.547	33.795	98.058	0.459694	0.428643	0.45701	0.365788	0.427784	0.0436523
		108	43.886	88.378	32.227	76.674	36.451	87.576	31.537	97.016	0.437773	0.42551	0.396031	0.345015	0.401082	0.0412798
		109	44.011	85.58	30.789	78.899	35.359	84.446	33.781	96.045	0.453374	0.395059	0.398406	0.3733	0.405035	0.0340941
		110	43.425	88.956	35.099	77.282	39.518	84.716	29.528	97.946	0.43036	0.459784	0.443848	0.319969	0.41349	0.0634969
		111	44.459	86.455	31.797	77.146	38.641	88.469	32.593	96.476	0.453354	0.417264	0.415587	0.358563	0.411192	0.0391731
		112	45.094	85.94	36.531	78.95	38.774	84.89	35.433	92.62	0.462584	0.468433	0.434599	0.406035	0.442913	0.0286783
		113	46.43	85.343	36.177	79.269	37.942	85.675	32.37	96.706	0.479621	0.462027	0.421377	0.355263	0.429572	0.0552185
		114	48.328	86.557	38.396	78.969	35.11	81.261	32.578	96.435	0.492226	0.492229	0.411105	0.35855	0.438528	0.0656142
		115	46.823	86.071	34.92	77.284	36.253	83.334	32.675	97.107	0.47959	0.457428	0.413929	0.357129	0.427019	0.0539886
		116	45.661	85.443	32.813	76.753	37.104	84.255	33.099	95.037	0.471125	0.432801	0.419015	0.369643	0.423146	0.041932
		117	48.097	84.734	32.773	75.505	40.334	83.148	35.766	93.966	0.500412	0.439419	0.461556	0.40398	0.451342	0.0404042
		118	41.435	83.782	34.672	76.138	34.597	82.828	35.446	95.427	0.435998	0.461015	0.397435	0.394236	0.422171	0.0321055
		119	42.336	83.651	34.459	78.149	35.119	79.888	37.698	88.597	0.446176	0.446393	0.418278	0.451606	0.440613	0.0151002
		120	47.802	81.498	33.328	78.196	34.769	82.662	35.003	92.719	0.517091	0.431482	0.400213	0.400679	0.437366	0.0551269

## Sheet: Supplementary Fig. 12
		12d			12f
					before cleavage	sample1	sample1	sample2	sample2	sample3	sample3	sample4	sample4	sample5	sample5	sample6	sample6	sample7	sample7	sample8	sample8	sample1	sample2	sample3	sample4	sample5	sample6	sample7	sample8				12g	before cleavage	after cleavage		12h
		Time (s)	Mean intensity (a.u.)		Time (s)	ROI	Reference	ROI	Reference	ROI	Reference	ROI	Reference	ROI	Reference	ROI	Reference	ROI	Reference	ROI	Reference	Normalized intensity 1	Normalized intensity 2	Normalized intensity 3	Normalized intensity 4	Normalized intensity 5	Normalized intensity 6	Normalized intensity 7	Normalized intensity 8	Average	STDEV			1/(t1/2)	1/(t1/2)		before cleavage	day1	day2	day3	day4	day5	day6	day7
		0	118.38		-4	120.411	129.042	127.412	127.713	116.594	117.88	115.215	114.651	132.081	127.421	117.018	115.713	127.137	118.663	114.441	123.809	1	1	1	1	1	1	1	1	1	0		sample 1	0.1819	0.29832			DNT fraction	DNT fraction	DNT fraction	DNT fraction	DNT fraction	DNT fraction	DNT fraction
		20	96.143		-3	114.971	114.989	136.83	120.923	125.095	118.847	114.125	112.923	135.313	132.195	118.513	116.365	114.032	124.113	115.069	114.878	1.07151	1.13422	1.06418	1.0057	0.987473	1.0071	0.857537	1.08366	1.02642	0.0838341		sample 2	0.20286	0.36183		sample 1	0.150226	0.195441	0.147971	0.143388	0.259465	0.189539	0.222275
		40	75.705		-2	117.277	119.83	133.101	135.15	127.886	122.638	103.392	104.531	135.347	123.098	117.505	119.338	116.606	112.541	111.587	124.117	1.04885	0.987166	1.05429	0.984262	1.06071	0.973659	0.96706	0.972642	1.00608	0.0408203		sample 3	0.33929	0.25304		sample 2	0.163853	0.164805	0.162436	0.151357	0.23272	0.206085	0.28403
		60	56.483		-1	118.965	125.495	135.944	126.391	129.758	120.367	112.009	116.591	133.511	125.505	120.29	120.183	117.728	112.547	114.931	124.657	1.01592	1.07812	1.08991	0.955997	1.02626	0.989728	0.976313	0.99745	1.01621	0.0472631		sample 4	0.17941	0.31802		sample 3	0.162196	0.256221	0.192463	0.156286	0.2581	0.17558	0.354043
		80	43.976		0	115.768	113.86	131.203	119.408	124.365	116.51	114.803	113.675	139.875	133.635	111.107	114.701	126.011	124.314	115.619	118.633	1.08964	1.10137	1.07919	1.00498	1.00977	0.957864	0.946089	1.05437	1.03041	0.0596944		sample 5	0.18692	0.36298		sample 4	0.180605	0.226461	0.195854	0.155866	0.22208	0.213497	0.296016
		100	25.663		1	57.704	116.989	51.514	118.514	46.883	118.352	59.211	119.728	57.666	127.021	47.379	116.017	56.577	124.707	55.215	120.239	0.528598	0.435693	0.400501	0.492125	0.437971	0.403826	0.423441	0.496801	0.452369	0.0474111		sample 6	0.24706	0.25139		sample 5	0.116554	0.252828	0.196866	0.153741	0.224301	0.189358	0.298586
		120	15.346		2	73.373	120.293	53.519	121.03	60.549	114.323	59.065	118.269	75.444	132.353	63.168	117.218	62.487	113.648	58.302	116.041	0.653673	0.443241	0.535473	0.496968	0.54991	0.532884	0.513182	0.543554	0.53361	0.0594142		sample 7	0.25421	0.28729		sample 6	0.108749	0.195055	0.208591	0.169104	0.28665	0.21105	0.361362
		140	8.743		3	73.083	130.397	67.868	127.618	70.892	113.131	58.818	115.356	80.997	128.713	75.553	133.531	67.432	113.358	64.407	110.489	0.600639	0.533062	0.633548	0.507386	0.607082	0.559499	0.55521	0.630644	0.578384	0.0464166		sample 8	0.21368	0.39722		Average	0.147031	0.215135	0.18403	0.154957	0.247219	0.197518	0.302718
		160	5.828		4	74.823	119.958	66.609	125.211	80.523	113.904	66.58	112.741	79.892	129.811	73.937	122.508	76.795	118.875	67.596	114.276	0.668453	0.533231	0.714735	0.587666	0.593735	0.596797	0.602956	0.639936	0.617189	0.0557413		Average	0.225666	0.316261		STDEV	0.0284421	0.0362249	0.0234329	0.0083785	0.0252611	0.0149889	0.0509033
		180	5.098		5	71.672	121.749	75.666	117.502	79.347	118.192	72.609	116.023	78.901	128.937	88.256	127.295	73.415	125.027	73.361	118.194	0.630883	0.645476	0.678745	0.622752	0.590345	0.685587	0.548055	0.671491	0.634167	0.0472514		STDEV	0.0539881	0.0536962
		200	4.978		6	80.944	117.88	83.355	121.538	82.621	112.45	76.395	110.484	88.589	124.421	81.43	128.395	75.983	118.869	69.691	109.593	0.735884	0.687455	0.742839	0.688073	0.686889	0.627142	0.596611	0.687962	0.681607	0.0493247
					7	82.081	125.173	85.383	113.818	91.798	112.595	69.971	108.728	90.465	116.814	83.931	118.283	80.564	124.128	81.567	121.913	0.702744	0.751944	0.824286	0.640391	0.747113	0.701665	0.60578	0.723827	0.712219	0.0678014						12i
					8	87.051	121.068	89.701	116.738	80.956	121.311	79.871	119.809	91.048	122.078	85.048	123.687	80.65	117.116	81.12	116.065	0.770565	0.770211	0.674703	0.663389	0.719505	0.679938	0.642734	0.756131	0.709647	0.0512107						after cleavage	day1	day2	day3	day4	day5	day6	day7
					9	85.544	126.468	75.018	122.472	84.863	121.478	83.129	106.409	90.313	131.878	87.217	113.211	84.123	120.466	77.576	110.815	0.724893	0.613979	0.706293	0.777397	0.660661	0.761802	0.651769	0.757355	0.706769	0.0593604							DNT fraction	DNT fraction	DNT fraction	DNT fraction	DNT fraction	DNT fraction	DNT fraction
					10	81.438	119.832	90.011	112.538	81.836	120.391	75.481	106.642	86.141	117.602	87.74	118.916	77.589	108.12	70.374	114.557	0.728315	0.801717	0.687249	0.704333	0.706636	0.729603	0.669788	0.664601	0.71153	0.0436742						sample 1	0.172092	0.22247	0.240821	0.310311	0.295604	0.232736	0.225693
					11	83.857	123.532	90.615	119.289	95.672	107.883	76.988	111.113	91.192	120.46	80.51	120.597	79.544	119.588	80.431	116.322	0.727486	0.76142	0.896594	0.689488	0.730322	0.66015	0.620816	0.748053	0.729291	0.0823844						sample 2	0.152337	0.276867	0.241719	0.247599	0.288879	0.233288	0.261368
					12	81.266	113.002	85.648	117.459	87.818	122.208	76.889	116.866	84.211	125.119	87.205	114.107	83.686	118.159	81.098	111.854	0.770704	0.730896	0.72652	0.654704	0.649301	0.755716	0.661042	0.784385	0.716659	0.0545131						sample 3	0.175436	0.237096	0.204673	0.246355	0.236782	0.261004	0.252637
					13	81.814	125.555	88.092	119.462	80.632	112.173	76.959	111.677	90.511	119.97	91.612	117.34	89.743	113.388	84.437	105.352	0.698327	0.739148	0.726747	0.685748	0.727829	0.772033	0.738715	0.867083	0.744454	0.0560912						sample 4	0.201519	0.273948	0.308397	0.289291	0.299838	0.279031	0.235773
					14	82.902	121.561	85.105	118.183	83.829	113.865	83.014	103.892	87.493	122.976	81	113.874	89.811	117.675	77.148	114.554	0.730862	0.721813	0.744334	0.79513	0.686363	0.70338	0.712342	0.728593	0.727852	0.0325244						sample 5	0.173303	0.288689	0.274845	0.243924	0.330469	0.244385	0.237754
					15	83.171	123.72	89.719	121.794	86.83	111.829	84.346	114.605	106.919	124.478	85.833	118.22	86.08	124.451	76.911	102.291	0.720439	0.738386	0.785017	0.732369	0.828634	0.717948	0.645576	0.813433	0.747725	0.0593335						sample 6	0.190032	0.258101	0.245808	0.292921	0.331469	0.271537	0.252171
					16	87.615	126.505	85.546	118.802	82.441	124.623	79.833	117.594	92.935	118.97	82.302	113.57	87.269	118.988	81.652	112.383	0.742225	0.721773	0.66882	0.675563	0.753603	0.716599	0.684542	0.786026	0.718644	0.0411162						Average	0.177453	0.259528	0.25271	0.271733	0.297173	0.253664	0.244233
					17	89.286	121.053	90.06	111.26	78.847	113.239	77.755	107.465	94.668	122.332	94.02	115.841	88.573	115.791	84.106	109.041	0.790447	0.811368	0.703968	0.719996	0.746558	0.802578	0.713953	0.834464	0.765417	0.0503269						STDEV	0.0168418	0.0254459	0.0352374	0.0291388	0.0346706	0.0197791	0.0133004
					18	84.737	123.078	87.514	117.459	86.253	116.326	86.478	116.242	85.798	124.854	89.835	112.908	89.313	125.805	79.698	116.333	0.737832	0.74682	0.749655	0.740306	0.662942	0.786775	0.662613	0.741165	0.728514	0.0434329
					19	76.786	122.976	93.456	117.71	82.666	113.143	80.641	113.374	94.729	127.108	88.609	118.848	83.811	119.699	84.552	116.32	0.669155	0.795827	0.738692	0.707801	0.71897	0.737251	0.653512	0.786394	0.72595	0.0502526
					20	85.448	111.95	92.161	111.917	84.958	117.233	85.549	113.914	90.489	112.032	97.522	111.499	86.929	112.725	76.869	118.174	0.81798	0.825422	0.732687	0.74732	0.77921	0.86489	0.71976	0.70372	0.773874	0.0575281
					21	86.023	113.529	94.508	118.541	86.083	118.28	81.651	118.737	95.636	120.265	93.606	116.445	81.583	112.88	88.42	114.337	0.812031	0.799143	0.735817	0.684296	0.767154	0.7949	0.674568	0.836632	0.763068	0.0596659
					22	85.471	111.268	83.087	119.32	91.728	108.409	78.042	119.173	88.699	111.06	90.835	123.029	79.23	114.43	83.263	117.4	0.823215	0.697983	0.855462	0.651657	0.770481	0.730088	0.646239	0.767281	0.742801	0.0759003
					23	87.012	108.866	94.402	115.78	87.072	113.662	88.325	107.638	104.051	115.11	89.859	116.214	84.925	114.708	90.613	116.75	0.856548	0.817283	0.77451	0.816558	0.872035	0.764597	0.691011	0.839661	0.804025	0.0587787
					24	81.608	109.992	95.149	116.529	95.096	109.083	80.63	118.359	93.346	118.525	94.531	115.394	88.074	115.997	85.93	106.959	0.795127	0.818455	0.881392	0.677898	0.759777	0.810066	0.70867	0.869157	0.790068	0.0716656
					25	88.202	122.558	93.203	114.717	88.514	116.347	88.725	113.005	90.28	131.032	99.635	111.2	90.287	125.138	86.548	121.944	0.771262	0.81438	0.769167	0.781299	0.664683	0.886006	0.67341	0.767834	0.766005	0.0715693
					26	82.068	118.325	92.119	115.901	91.032	107.192	86.224	108.167	97.177	128.257	94.132	111.838	94.017	109.77	86.633	114.033	0.743297	0.796685	0.858609	0.793236	0.730942	0.832295	0.799404	0.821908	0.797047	0.0429777
					27	92.582	122.877	92.265	114.541	94.211	113.883	82.389	117.941	94.764	118.035	91.251	115.892	83.144	118.683	84.111	109.293	0.80746	0.807422	0.836386	0.695142	0.774521	0.778599	0.653861	0.83259	0.773248	0.065716
					28	82.529	115.364	93.841	115.805	93.37	108.02	85.773	118.344	94.203	123.454	89.165	120.087	92.511	117.152	85.948	115.611	0.766657	0.812251	0.873911	0.721229	0.73614	0.734223	0.737033	0.80428	0.773215	0.0528855
					29	85.976	115.018	80.731	118.792	89.944	105.986	75.406	104.74	95.844	130.251	84.356	118.538	89.221	116.011	85.269	118.641	0.801081	0.681205	0.858001	0.716411	0.709879	0.703701	0.717813	0.777548	0.745705	0.0603974
					30	89.411	110.403	84.647	114.198	86.722	111.176	85.614	108.102	97.307	123.516	89.463	116.689	92.723	111.977	85.317	112.88	0.867911	0.742981	0.788646	0.788097	0.760014	0.758129	0.772862	0.817691	0.787041	0.0399851
					31	85.02	118.814	97.968	121.792	89.528	105.409	85.349	109.638	86.871	115.135	95.033	122.466	83.639	112.146	79.77	123.587	0.766864	0.806288	0.858707	0.774651	0.727894	0.767341	0.696095	0.698292	0.762017	0.0548912
					32	83.05	124.612	96.054	123.144	99.203	111.564	76.922	108.265	93.583	130.317	90.322	116.815	81.423	113.538	77.98	114.774	0.714241	0.781856	0.89901	0.707019	0.692782	0.764583	0.669344	0.735039	0.745484	0.0721087
					33	84.444	116.424	88.101	106.089	91.917	111.54	86.041	99.059	95.534	120.729	88.8	119.54	84.779	121.786	87.824	112.6	0.777305	0.832406	0.833161	0.864331	0.763391	0.734563	0.649732	0.843811	0.787338	0.0713571
					34	81.654	106.609	96.221	118.674	94.814	102.687	76.665	107.117	96.732	124.656	84.722	117.074	95.815	113.773	79.315	122.139	0.820821	0.812716	0.933514	0.712209	0.748613	0.715592	0.786027	0.702541	0.779004	0.0775157
					35	90.011	109.555	103.227	121.174	95.116	111.851	81.857	107.892	91.403	119.713	85.451	112.887	82.395	116.74	85.848	113.067	0.880498	0.853903	0.859761	0.75498	0.73658	0.748519	0.658756	0.821419	0.789302	0.076671
					36	83.878	111.761	89.156	113.056	96.555	109.95	73.397	103.182	90.683	126.991	86.28	118.528	85.863	110.096	85.646	113.909	0.804309	0.790463	0.887858	0.707853	0.688896	0.719811	0.72791	0.813429	0.767566	0.067671
					37	89.814	111.826	89.039	118.257	89.811	107.749	81.639	98.229	88.729	129.802	89.373	118.38	81.795	116.97	76.413	117.193	0.860728	0.754707	0.842714	0.82704	0.659455	0.746548	0.652673	0.705401	0.756158	0.0812252
					38	82.403	119.26	83.546	108.683	92.232	112.841	85.129	104.922	105.326	128.614	92.594	109.967	85.561	116.874	83.143	116.952	0.74048	0.770529	0.826378	0.807383	0.790038	0.832626	0.683284	0.76911	0.777478	0.0490543
					39	90.8	118.379	85.522	106.18	84.223	106.692	83.52	105.256	99.295	128.786	90.463	114.608	84.209	116.283	86.987	108.431	0.822008	0.807346	0.79811	0.78961	0.743806	0.780523	0.675905	0.867904	0.785651	0.0567582
					40	89.057	119.191	89.15	112.934	94.22	101.281	76.683	108.368	86.558	121.053	93.57	117.377	87.471	126.386	80.481	114.874	0.800736	0.791264	0.940544	0.704153	0.689814	0.788285	0.645964	0.757953	0.764839	0.0901577
					41	94.598	109.783	88.75	120.158	92.875	110.839	77.683	104.535	104.856	115.164	90.638	110.95	90.69	114.881	82.119	109.493	0.923447	0.740356	0.847169	0.739491	0.878369	0.807816	0.736808	0.811387	0.810605	0.0698044
					42	82.048	113.347	86.538	112.735	89.507	110.953	81.368	106.955	100.962	121.159	87.88	113.326	91.334	106.095	84.952	118.943	0.775752	0.769437	0.815609	0.757044	0.803902	0.766814	0.803491	0.77269	0.783092	0.0213759
					43	85.737	111.764	88.072	115.495	91.94	115.319	81.681	106.313	91.916	125.707	98.183	123.331	80.271	110.642	84.696	113.254	0.822113	0.764363	0.80606	0.764546	0.705395	0.787215	0.677146	0.809058	0.766987	0.0515789
					44	90.081	111.65	86.008	121.98	94.448	119.571	81.884	105.962	92.905	126.353	87.302	116.093	89.97	111.281	91.115	112.985	0.864648	0.706765	0.798603	0.768985	0.70934	0.743614	0.754606	0.872448	0.777376	0.063751
					45	91.412	106.641	81.735	114.853	85.988	112.504	77.571	106.605	94.182	120.111	88.078	110.627	80.629	115.857	88.611	111.967	0.918637	0.71333	0.772741	0.724087	0.75646	0.787292	0.64955	0.856186	0.772285	0.0843436
					46	89.385	110.938	90.98	110.735	87.934	114.248	86.632	102.973	99.382	126.722	92.719	118.609	85.053	113.328	87.256	118.606	0.863474	0.823542	0.778166	0.83719	0.756583	0.773002	0.70048	0.795901	0.791042	0.0511804
					47	93.853	109.344	91.615	105.626	96.577	114.986	85.099	107.074	97.654	122.466	88.402	113.164	80.385	111.946	81.793	117.213	0.919852	0.869402	0.849166	0.790878	0.769264	0.772473	0.670208	0.754937	0.799523	0.077698
					48	89.054	105.501	90.597	120.805	102.349	113.165	82.641	100.624	105.615	120.268	89.032	116.699	83.974	107.042	83	115.726	0.904611	0.751716	0.914398	0.817265	0.847181	0.754412	0.732207	0.775921	0.812214	0.0706565
					49	100.71	111.659	94.371	122.705	84.761	107.886	86.66	100.845	97.779	120.496	86.932	117.669	87.123	110.472	79.852	115.4	0.966593	0.770905	0.794319	0.855132	0.782841	0.730545	0.736078	0.748601	0.798127	0.0788215
					50	91.774	114.385	96.217	117.564	93.681	108.949	78.362	107.194	93.624	123.821	89.386	114.737	93.426	113.78	84.913	112.894	0.859836	0.820356	0.869345	0.727451	0.729447	0.770363	0.766382	0.813718	0.794612	0.054784
					51	89.519	113.272	91.119	123.51	86.221	101.547	82.761	101.241	94.961	125.812	98.177	108.532	92.371	116.962	94.643	112.783	0.84695	0.739489	0.85844	0.813464	0.728155	0.894502	0.737113	0.907853	0.815746	0.0728583
					52	88.901	121.134	86.102	112.794	90.186	115.405	83.832	111.05	97.438	120.701	96.681	113.991	92.368	117.538	75.7	110.194	0.786512	0.76516	0.790093	0.751208	0.778786	0.838687	0.733477	0.743205	0.773391	0.0333981
					53	92.782	119.77	96.026	116.621	92.388	113.412	75.886	102.053	98.292	124.562	92.227	113.026	89.271	108.928	95.656	113.893	0.830196	0.825348	0.823608	0.739954	0.76126	0.80688	0.764917	0.908627	0.807599	0.05323
					54	92.078	120.716	84.376	123.078	88.469	107.272	81.433	104.609	109.385	122.352	91.171	110.254	90.171	109.224	90.865	116.396	0.81744	0.687169	0.833813	0.774641	0.862477	0.817696	0.770535	0.844557	0.801041	0.0559118
					55	89.827	118.376	90.982	115.687	93.836	108.415	85.38	108.244	97.747	124.405	102.698	105.565	91.684	112.114	87.311	111.728	0.81322	0.788308	0.875073	0.784912	0.757995	0.961992	0.763268	0.84543	0.823775	0.0687356
					56	95.353	114.508	80.723	108.286	90.656	116.284	83.371	107.89	98.659	121.931	89.964	116.829	90.242	114.481	85.759	109.643	0.892408	0.747222	0.788207	0.768958	0.78059	0.761461	0.73573	0.846193	0.790096	0.0531428
					57	89.245	118.29	89.666	121.194	81.032	118.722	83.332	103.638	105.63	130.105	93.517	123.069	87.2	108.265	84.093	109.817	0.808539	0.741603	0.690064	0.800132	0.783238	0.7514	0.751747	0.82844	0.769395	0.0444907
					58	95.768	118.965	87.394	114.003	85.117	110.517	81.253	108.298	107.265	136.789	91.785	117.565	83.083	120.341	83.191	105.787	0.862713	0.768405	0.778666	0.7466	0.756498	0.77201	0.64438	0.850775	0.772506	0.0672543
					59	89.666	106.586	88.048	115.379	81.98	110.523	76.552	100.519	99.05	124.272	88.618	107.792	82.26	106.059	88.715	105.876	0.901556	0.764923	0.749927	0.757839	0.768921	0.812952	0.72391	0.906505	0.798317	0.0697677
					60	85.809	112.998	91.687	117.644	90.794	113.776	93.713	106.117	98.383	126.541	87.892	114.486	86.069	114.66	82.356	110.515	0.813817	0.781201	0.806808	0.878787	0.750049	0.759148	0.700613	0.806203	0.787078	0.0528375
					61	91.798	112.899	92.953	113.967	102.453	112.433	83.932	95.268	101.786	120.466	99.97	115.737	80.026	107.374	90.648	114.624	0.871381	0.81754	0.921287	0.876697	0.815125	0.854136	0.695625	0.855565	0.838419	0.066899
					62	87.367	120.009	87.725	119.323	87.838	106.762	77.547	100.227	100.701	123.606	98.256	112.926	89.746	102.935	85.811	110.944	0.780187	0.736926	0.831821	0.769926	0.78595	0.860389	0.813758	0.836777	0.801967	0.0407833
					63	86.301	112.09	95.777	109.173	94.629	115.316	87.018	105.483	102.432	110.705	91.589	107.403	82.606	107.556	95.481	119.422	0.825114	0.879368	0.829657	0.82091	0.892625	0.84325	0.716837	0.864974	0.834092	0.0541644
					64	91.923	117.701	97.71	117.487	85.111	104.553	80.871	107.908	96.217	122.896	91.952	112.848	83.934	107.182	79.867	113.83	0.836968	0.833631	0.823025	0.745775	0.755292	0.805743	0.730902	0.759069	0.786301	0.0430091
					65	88.559	111.853	92.254	119.108	87.886	115.417	79.468	104.296	96.659	116.947	101.214	114.322	86.904	105.567	90.27	119.087	0.848496	0.776371	0.769864	0.758217	0.797359	0.875468	0.768343	0.820068	0.801773	0.0425045
					66	95.161	112.928	93.278	116.738	95.77	109.911	77.155	113.179	94.365	110.159	96.435	116.454	89.371	107.635	82.217	111.941	0.903072	0.800925	0.880952	0.678371	0.826402	0.81886	0.774973	0.79459	0.809768	0.0685739
					67	86.72	115.931	91.484	115.253	94.905	110.959	74.489	108.179	102.877	120.307	84.923	106.317	92.944	109.699	86.474	105.865	0.80165	0.795642	0.86475	0.685201	0.824951	0.789864	0.790792	0.883698	0.804568	0.059811
					68	87.611	111.126	97.812	108.295	91.746	109.492	74.241	106.722	96.227	118.568	94.615	112.352	83.355	118.623	91.346	115.533	0.844905	0.905333	0.847166	0.692243	0.782943	0.832739	0.655852	0.85537	0.802069	0.0862891
					69	92.242	117.883	93.854	109.075	81.071	108.662	78.432	114.811	90.417	118.495	96.319	107.645	88.878	110.69	87.572	110.031	0.838576	0.862487	0.754313	0.679796	0.736124	0.884805	0.749427	0.861035	0.79582	0.0749707
					70	91.762	108.594	87.059	114.881	90.098	113.758	83.471	98.392	94.606	111.713	98.135	123.373	86.362	114.788	82.374	112.796	0.90557	0.759609	0.80075	0.844199	0.816988	0.786563	0.702214	0.790073	0.800746	0.0595889
					71	85.731	104.681	88.759	119.814	96.723	112.224	85.564	100.853	105.755	112.212	101.096	108.962	87.248	114.923	77.765	107.924	0.877677	0.742557	0.871381	0.84425	0.909206	0.917463	0.708585	0.779537	0.831332	0.0784057
					72	85.505	115.586	86.263	121.152	93.591	101.729	83.638	102.453	110.845	113.901	85.12	112.395	93.925	115.465	80.157	113.48	0.792777	0.713705	0.930151	0.812359	0.938835	0.748883	0.759231	0.764175	0.807514	0.0836427
					73	80.835	110.027	85.585	116.574	98.398	104.868	89.362	101.4	107.49	118.982	94.666	109.186	89.135	112.314	84.341	109.596	0.787345	0.735903	0.948653	0.876968	0.87154	0.857347	0.740726	0.832558	0.83138	0.0730877
					74	86.024	115.627	88.241	116.541	100.259	114.095	88.707	101.502	93.371	113.639	93.567	116.46	91.632	110.486	86.965	110.719	0.797306	0.758956	0.888425	0.869665	0.792657	0.794466	0.774075	0.849753	0.815663	0.0472584
					75	89.842	107.238	93.257	112.063	90.481	115.358	80.589	104.841	93.402	115.853	93.644	108.565	84.573	108.066	87.193	104.4	0.897833	0.83415	0.793001	0.764915	0.777767	0.852942	0.730442	0.903549	0.819325	0.0631185
					76	96.358	106.214	94.514	123.896	89.435	105.998	82.764	103.072	109.021	120.411	95.815	109.586	81.935	113.047	89.165	116.765	0.972234	0.764652	0.853049	0.799042	0.873463	0.864585	0.676478	0.826137	0.828705	0.0867231
					77	86.798	116.818	91.205	115.875	93.58	119.698	94.03	103.135	101.368	114.341	93.051	109.937	81.669	109.874	83.335	114.417	0.796278	0.788958	0.790424	0.907255	0.855263	0.836964	0.693754	0.787966	0.807108	0.0623128
					78	85.671	111.765	95.054	106.08	91.042	113.659	75.647	103.612	92.86	125.504	93.877	115.432	88.741	103.603	81.487	101.319	0.821472	0.898176	0.809845	0.726525	0.713792	0.804197	0.799457	0.870098	0.805445	0.0629301
					79	86.442	119.101	91.451	113.241	92.171	101.995	79.844	101.284	95.253	115.105	91.989	105.979	88.592	112.15	87.015	119.596	0.777811	0.809486	0.913649	0.784459	0.798335	0.858313	0.73729	0.787133	0.80831	0.0543648
					80	99.853	119.068	99.492	116.057	94.256	106.811	85.88	102.358	102.499	121.044	93.589	105.592	83.547	113.496	90.519	113.865	0.898734	0.859294	0.892189	0.834909	0.816915	0.876442	0.687058	0.860043	0.840698	0.0678458
					81	87.734	114.958	89.618	119.026	92.504	117.123	85.347	101.617	103.847	104.316	82.138	110.935	88.92	119.519	84.439	108.726	0.817888	0.754707	0.798513	0.835778	0.960381	0.732158	0.694394	0.840195	0.804252	0.0815931
					82	90.789	123.988	97.453	104.257	92.041	105.738	86.156	97.576	100.501	108.426	88.913	104.538	93.2	114.69	79.456	113.065	0.784727	0.936946	0.880064	0.878641	0.894206	0.841048	0.758462	0.760272	0.841796	0.0670507
					83	91.153	110.31	99.669	111.254	90.298	113.767	83.782	98.729	93.592	130.83	91.83	114.802	83.818	110.259	78.704	116.872	0.885566	0.897985	0.802464	0.844452	0.690132	0.790978	0.709523	0.728546	0.793706	0.0793113
					84	85.011	113.678	92.513	114.323	102.362	111.105	83.388	95.636	105.564	110.543	99.229	110.878	89.678	113.698	89.169	112.476	0.801426	0.811136	0.93147	0.867663	0.921266	0.884958	0.736167	0.857679	0.851471	0.0655959
					85	88.814	116.056	86.869	111.274	95.062	106.065	76.815	100.853	96.353	112.645	82.717	114.621	85.786	105.03	89.22	102.676	0.820123	0.782521	0.906147	0.757925	0.82519	0.713609	0.762336	0.940078	0.813491	0.0769326
					86	85.58	121.692	91.696	111.146	87.914	106.892	82.962	102.623	94.206	119.597	92.053	108.564	90.271	112.427	87.802	114.578	0.753659	0.826954	0.831528	0.804458	0.759904	0.838459	0.749413	0.829037	0.799176	0.0384918
					87	90.605	112.02	88.254	110.583	100.245	113.666	85.108	102.866	99.086	118.964	82.731	113.137	85.677	103.4	87.569	111.439	0.866805	0.799965	0.891653	0.823318	0.803521	0.723091	0.77337	0.850127	0.816481	0.0539619
					88	82.753	108.236	82.25	112.299	96.149	113.86	74.91	98.513	97.68	115.707	88.8	114.657	90.823	102.647	91.193	109.431	0.819364	0.73415	0.853763	0.756685	0.814417	0.765847	0.825834	0.901554	0.808952	0.0550217
					89	81.829	106.014	97.862	107.832	89.274	110.639	79.412	92.113	101.85	115.179	83.135	121.411	88.771	105.024	85.911	107.272	0.827197	0.909685	0.815794	0.857895	0.853077	0.677104	0.788907	0.866429	0.824511	0.0697157
					90	84.911	111.152	100.394	112.051	93.256	107.191	78.471	101.683	101.098	111.286	88.265	116.833	92.743	114.88	86.041	115.169	0.818675	0.898084	0.879594	0.767944	0.876401	0.747055	0.753494	0.80824	0.818686	0.060249
					91	79.651	111.395	89.209	112.941	85.412	101.113	87.292	102.719	99.465	116.517	88.636	117.439	85.402	108.555	90.646	110.894	0.766285	0.791739	0.854035	0.845654	0.823534	0.746324	0.73428	0.884324	0.805772	0.0545201
					92	88.609	110.134	91.663	116.367	91.057	102.478	84.958	94.777	101.88	132.447	93.797	109.236	94.242	105.024	83.97	103.722	0.862226	0.789567	0.898352	0.892011	0.742074	0.849088	0.837528	0.875838	0.843336	0.0534804
					93	84.614	109.066	98.603	108.383	90.296	103.595	87.14	93.254	94.651	121.292	89.836	107.86	93.967	102.783	79.894	116.207	0.831415	0.911914	0.881239	0.929863	0.752824	0.823606	0.853292	0.743794	0.840993	0.0679433
					94	83.786	104.666	91.486	106.729	83.283	112.779	87.932	100.053	89.833	117.959	95.045	118.047	83.755	107.49	96.561	108.78	0.857888	0.859205	0.746607	0.874552	0.734692	0.796166	0.727254	0.960336	0.819588	0.0823539
					95	81.275	116.155	98.084	115.044	91.824	109.156	81.14	102.346	104.519	117.386	88.508	108.632	89.77	112.239	84.802	107.798	0.749867	0.854592	0.850496	0.78892	0.858973	0.805665	0.746502	0.851071	0.813261	0.0474188
					96	81.737	104.447	86.848	105.029	91.627	103.934	78.075	92.777	96.899	106.636	92.713	110.014	84.203	107.943	84.761	114.204	0.838663	0.828849	0.891312	0.837415	0.87663	0.83334	0.728076	0.802944	0.829653	0.0495633
					97	84.014	103.038	98.096	105.131	85.505	103.583	84.544	102.185	103.892	118.701	93.844	105.465	83.021	102.442	79.976	120.3	0.873814	0.935288	0.834578	0.823312	0.844361	0.879888	0.756403	0.719225	0.833359	0.0690377
					98	87.35	110.886	87.735	110.847	98.614	114.529	85.361	100.872	109.798	117.892	85.902	106.212	88.232	103.892	86.75	105.611	0.844211	0.793366	0.870537	0.842088	0.898485	0.799759	0.792661	0.88865	0.84122	0.0427034
					99	80.386	109.023	94.558	103.833	91.466	116.238	84.129	97.647	102.343	107.268	84.783	107.66	88.329	107.078	79.117	109.857	0.790182	0.912825	0.795565	0.857345	0.920425	0.778725	0.769921	0.779135	0.825515	0.0623593
					100	85.588	106.45	83.245	107.947	84.352	107.421	80.418	108.28	94.041	116.107	89.605	109.641	83.886	107.341	88.074	111.094	0.861652	0.772987	0.793908	0.73905	0.781375	0.808144	0.729402	0.857685	0.793025	0.0487242
					101	81.137	111.771	93.904	109.168	95.647	111.773	81.651	96.329	108.78	124.517	85.818	110.641	92.403	113.786	88.5	109.876	0.777955	0.862211	0.865164	0.843477	0.842793	0.766994	0.75795	0.871387	0.823491	0.0476039
					102	83.426	110.116	90.23	107.269	90.92	105.872	91.624	113.241	101.836	113.946	94.574	122.496	89.959	103.426	86.631	106.887	0.811925	0.843144	0.868245	0.805146	0.86219	0.763448	0.811817	0.876837	0.830344	0.0388563
					103	79.734	105.82	95.435	103.92	83.612	109.57	83.943	103.535	95.89	114.535	92.392	114.101	93.195	109.111	83.835	121.356	0.807497	0.92052	0.771509	0.8068	0.807673	0.800708	0.7972	0.747368	0.80741	0.0504797
					104	84.128	114.198	85.994	107.435	94.057	110.138	81.609	104.211	93.95	120.997	98.37	107.535	84.811	115.211	83.311	119.1	0.789491	0.802319	0.863412	0.77928	0.749071	0.90457	0.687071	0.756765	0.791497	0.0677588
					105	85.104	99.955	84.582	112.054	91.304	101.14	80.25	93.211	96.729	116.177	89.326	108.341	86.943	114.564	85.206	108.269	0.912453	0.756616	0.912706	0.856735	0.803225	0.815295	0.708321	0.851406	0.827094	0.0715826
					106	90.09	107.839	85.806	110.358	94.779	98.444	80.71	105.823	98.526	122.454	90.525	112.065	93.935	106.415	87.531	116.23	0.895294	0.779361	0.97339	0.758955	0.776209	0.798782	0.823888	0.814731	0.827576	0.0722369
					107	88.761	106.913	88.194	109.489	87.072	107.845	84.313	97.556	101.842	122.722	96.564	107.537	87.206	107.635	83.598	109.757	0.889727	0.807409	0.816286	0.860022	0.800581	0.887947	0.756199	0.824013	0.830273	0.0460932
					108	94.791	113.684	89.902	103.504	94.55	111.72	82.544	99.824	98.911	125.119	92.278	112.788	94.477	103.902	89.419	108.93	0.893578	0.870637	0.855647	0.822848	0.762644	0.80903	0.848683	0.888082	0.843894	0.0440086
					109	94.235	108.322	81.334	110.845	86.274	112.098	84.884	96.773	97.382	121.083	91.75	115.938	90.089	110.786	76.215	106.911	0.93231	0.735497	0.778119	0.872852	0.775883	0.782546	0.75898	0.771238	0.800928	0.0663778
					110	94.29	106.508	88.4	104.483	94.319	108.797	88.036	101.528	95.409	122.433	88.69	105.916	94.012	108.692	80.026	107.293	0.948742	0.848069	0.876488	0.862866	0.751781	0.828023	0.807289	0.80692	0.841272	0.058336
					111	96.308	104.451	86.88	111.517	94.119	112.989	87.797	94.253	92.687	115.45	79.423	105.588	82.892	108.489	80.056	109.25	0.988131	0.780915	0.84218	0.926944	0.774507	0.743809	0.713133	0.792762	0.820298	0.093931
					112	84.146	121.598	91.465	112.147	95.624	111.38	77.686	93.78	92.952	115.714	86.738	110.355	99.441	103.211	83.583	108.343	0.741604	0.817508	0.868008	0.82433	0.77495	0.777225	0.899255	0.834618	0.817187	0.0517779
					113	88.011	114.537	97.786	109.386	97.323	108.406	84.684	101.713	99.741	118.753	89.164	106.391	95.863	103.367	81.587	110.359	0.823486	0.896065	0.907666	0.828502	0.81027	0.828732	0.86559	0.799804	0.845015	0.0400128
					114	86.641	109.626	91.367	107.108	99.989	108.14	87.289	99.391	106.18	112.047	85.026	112.161	94.665	101.848	83.365	103.678	0.846983	0.855051	0.934824	0.873939	0.914204	0.749617	0.867522	0.869897	0.864005	0.0549488
					115	78.591	112.302	95.236	105.149	100.583	109.865	91	98.672	94.388	121.729	91.346	109.522	94.278	111.805	79.481	112.061	0.749981	0.907864	0.925612	0.917733	0.748038	0.824741	0.787032	0.767325	0.828541	0.0772819
					116	78.386	107.603	96.746	110.051	87.513	113.57	77.609	97.429	96.592	124.74	90.311	121.373	100.86	118.353	76.087	103.65	0.780691	0.881178	0.779064	0.79267	0.747027	0.73578	0.795395	0.794167	0.788246	0.0436467
					117	84.164	112.302	94.28	109.317	91.726	111.982	82.994	102.82	93.418	118.144	86.629	107.525	94.182	111.907	91.226	113.32	0.803163	0.864483	0.828148	0.803226	0.762816	0.796679	0.785514	0.870929	0.81437	0.0377082
					118	84.307	106.374	95.039	105.753	81.104	112.003	76.758	102.82	100.403	126.146	88.52	110.839	93.432	104.815	78.431	114.798	0.849362	0.900812	0.73211	0.742874	0.767846	0.789729	0.831985	0.739135	0.794232	0.0610302
					119	94.789	106.38	88.938	111.555	92.29	109.089	75.901	102.409	95.642	114.817	87.57	110.06	97.477	107.941	85.465	113.104	0.954911	0.79914	0.855338	0.737527	0.803606	0.786784	0.842867	0.817487	0.824708	0.0637076
					120	82.632	105.82	94.167	110.274	95.669	108.003	86.574	103.8	94.373	121.49	87.388	112.971	90.23	105.125	81.398	109.519	0.836846	0.855954	0.89557	0.829963	0.74939	0.764917	0.801103	0.804072	0.817227	0.0477429
					after cleavage	sample1	sample1	sample2	sample2	sample3	sample3	sample4	sample4	sample5	sample5	sample6	sample6	sample7	sample7	sample8	sample8	sample1	sample2	sample3	sample4	sample5	sample6	sample7	sample8
					Time (s)	ROI	Reference	ROI	Reference	ROI	Reference	ROI	Reference	ROI	Reference	ROI	Reference	ROI	Reference	ROI	Reference	Normalized intensity 1	Normalized intensity 2	Normalized intensity 3	Normalized intensity 4	Normalized intensity 5	Normalized intensity 6	Normalized intensity 7	Normalized intensity 8	Average	STDEV
					-4	112.053	107.947	115.656	116.66	100.922	105.304	101.561	114.26	115.266	107.373	89.341	100.693	110.774	102.225	108.002	118.662	1	1	0.974517	1	1	1	0.98946	1	0.995497	0.00924469
					-3	108.192	104.633	105.386	104.854	104.173	104.117	118.379	106.095	118.209	117.489	108.394	98.777	106.76	105.131	109.316	123.147	0.996124	1.0138	1.01738	1.2553	0.937232	1.2368	0.927247	0.975303	1.0449	0.128438
					-2	94.713	102.295	101.244	120.189	103.803	96.771	118.125	105.707	122.126	115.248	100.832	94.314	111.318	95.515	115.415	117.009	0.891954	0.849686	1.09072	1.2572	0.987117	1.20495	1.06417	1.08373	1.05369	0.14086
					-1	106.617	103.06	107.574	103.786	93.821	110.418	117.395	116.974	114.983	118.042	102.508	101.759	118.131	95.976	123.377	123.51	0.996606	1.0455	0.86399	1.12909	0.907384	1.13536	1.12388	1.09752	1.03741	0.105424
					0	104.173	110.281	109.198	108.089	95.86	93.418	120.373	123.092	118.872	127.286	118.353	98.66	117.943	102.994	117.8	111.597	0.91	1.01903	1.04341	1.10019	0.869947	1.35203	1.04563	1.15977	1.0625	0.150039
					1	47.773	102.845	53.602	109.899	45.814	93.053	50.907	110.812	58.382	111.698	55.726	96.29	61.735	99.785	62.382	113.358	0.447493	0.491973	0.50063	0.516842	0.486886	0.652267	0.564916	0.604626	0.533204	0.0684556
					2	72.594	112.57	63.356	98.817	59.863	97.477	59.58	123.11	67.096	108.406	55.326	93.986	73.721	108.359	75.063	106.233	0.621248	0.64671	0.62446	0.544471	0.57655	0.66346	0.621218	0.77633	0.634306	0.0686809
					3	65.511	99.38	66.278	93.743	56.105	96.886	69.376	106.045	90.892	114.084	61.806	100.047	84.364	107.665	83.614	105.57	0.635042	0.713156	0.588829	0.736014	0.742155	0.696266	0.715484	0.870199	0.712143	0.0826934
					4	75.92	103.349	80.104	100.161	66.564	99.618	78.759	103.035	80.979	104.797	73.373	98.386	88.688	103.278	90.45	111.802	0.70768	0.806695	0.679439	0.859969	0.719809	0.840527	0.784106	0.888871	0.785887	0.0768387
					5	69.58	95.056	76.023	109.681	65.411	99.171	79.211	117.929	85.991	108.598	69.947	87.608	88.286	123.103	87.731	122.829	0.705167	0.699145	0.670679	0.75567	0.737607	0.899858	0.654848	0.784751	0.738466	0.0781283
					6	71.405	107.988	88.069	110.585	70.033	88.361	85.869	110.832	83.352	104.899	70.883	91.176	81.146	103.508	83.278	114.162	0.637001	0.803305	0.805918	0.871643	0.740182	0.876214	0.715831	0.801472	0.781446	0.0805928
					7	69.871	108.024	80.436	115.525	62.677	89.239	93.821	108.937	85.953	98.809	64.092	84.806	88.589	108.286	89.605	113.498	0.623109	0.702309	0.714171	0.968929	0.810323	0.851777	0.747008	0.867409	0.785629	0.11034
					8	74.105	95.2	96.027	108.538	69.135	92.026	94.827	106.09	91.591	102.104	69.995	92.988	82.37	98.44	83.952	111.741	0.74989	0.892412	0.763899	1.0056	0.835611	0.848376	0.764038	0.825464	0.835661	0.0845167
					9	85.221	100.68	86.656	98.15	62.629	115.929	88.358	93.592	98.374	106.97	78.042	84.913	91.628	100.183	90.397	105.499	0.815437	0.890558	0.549328	1.06212	0.856667	1.03586	0.835125	0.941425	0.873316	0.159041
					10	74.968	107.71	79.176	89.544	67.383	95.665	101.006	97.334	91.523	111.197	82.564	92.014	105.326	92.439	102.698	99.678	0.670513	0.891889	0.716219	1.16748	0.76671	1.01131	1.04039	1.13199	0.924564	0.191577
					11	79.453	98.056	81.513	101.355	68.868	93.292	81.096	105.869	91.519	106.126	76.648	94.17	91.49	104.92	86.349	93.803	0.78059	0.811214	0.750623	0.861783	0.80331	0.917354	0.79622	1.01139	0.841561	0.0857103
					12	86.511	106.05	82.65	96.429	73.098	96.284	80.884	100.591	88.367	113.182	80.887	89.86	87.276	101.209	87.976	100.785	0.785865	0.864548	0.771969	0.90463	0.727288	1.01452	0.787396	0.959065	0.85191	0.10093
					13	87.119	101.83	88.719	97.018	67.908	96.6	93.186	99.923	108.179	104.334	76.284	87.949	97.479	104.26	92.202	105.311	0.824184	0.922398	0.714813	1.04919	0.965853	0.977577	0.853711	0.961937	0.908707	0.105916
					14	84.035	108.795	85.244	100.815	73.32	89.875	95.863	101.29	88.848	102.89	77.364	93.636	93.282	102.716	87.036	103.176	0.744112	0.852889	0.82953	1.06476	0.804393	0.931203	0.829234	0.92683	0.872869	0.0989845
					15	73.645	106.598	86.319	94.483	71.926	87.905	103.86	101.338	97.096	100.277	81.502	95.108	106.274	94.691	104.949	107.337	0.665551	0.921524	0.831995	1.15304	0.901974	0.965828	1.02479	1.07426	0.94237	0.151184
					16	83.383	104.98	85.974	98.919	74.281	93.835	89.114	108.135	103.513	116.188	78.235	90.603	90.448	109.239	88.961	99.122	0.76517	0.87668	0.804936	0.927143	0.829903	0.973211	0.75603	0.986074	0.864893	0.0902747
					17	85.871	99.11	77.75	106.126	78.011	89.171	82.093	105.814	103.322	103.956	82.878	101.818	97.416	103.316	87.343	103.546	0.834673	0.73898	0.889571	0.872831	0.925842	0.917409	0.860955	0.926776	0.87088	0.0626448
					18	88.319	101.448	86.905	107.376	65.928	88.788	86.138	100.301	101.904	107.89	77.392	87.553	104.472	96.605	101.52	112.217	0.838683	0.816378	0.75503	0.966177	0.87984	0.996262	0.987456	0.993969	0.904224	0.0942314
					19	88.699	101.078	83.048	100.144	72.447	96.632	89.614	100.621	95.636	124.26	79.869	93.146	86.622	104.747	86.675	112.525	0.845375	0.836485	0.762339	1.00197	0.716942	0.966412	0.755099	0.846301	0.841365	0.100472
					20	89.296	103.123	91.373	113.365	71.439	90.57	86.982	109.55	93.771	107.959	82.301	88.657	105.505	98.902	99.926	101.005	0.834187	0.813004	0.802047	0.893273	0.809103	1.04626	0.974059	1.08696	0.907363	0.114144
					21	88.493	100.672	90.529	102.562	70.687	90.928	86.907	109.949	95.278	112.72	90.083	81.386	99.644	94.975	100.241	96.835	0.846813	0.890338	0.790479	0.889264	0.787382	1.2475	0.957986	1.13735	0.943389	0.166093
					22	81.263	99.317	90.322	99.974	75.402	91.371	83.346	103.662	93.032	114.589	72.322	90.047	98.677	101.235	106.206	108.397	0.788236	0.911298	0.839118	0.90455	0.756281	0.905211	0.890026	1.07649	0.883902	0.0972513
					23	85.752	91.205	86.332	93.932	69.162	89.586	89.417	108.149	84.102	107.802	82.471	90.528	90.791	116.318	92.176	106.835	0.905759	0.927069	0.785012	0.930175	0.72673	1.02675	0.712711	0.947947	0.87027	0.114201
					24	74.012	95.94	91.534	98.968	79.701	86.144	89.026	98.853	86.266	102.165	82.238	85.329	99.482	106.099	100.75	110.576	0.743172	0.932914	0.940778	1.0132	0.786559	1.08624	0.856152	1.00107	0.92001	0.117499
					25	81.729	92.845	79.147	105.412	73.229	94.078	91.583	108.256	104.806	112.356	81.725	88.265	100.869	101.355	103.648	111.716	0.848017	0.757353	0.791487	0.951766	0.868928	1.04355	0.90872	1.01935	0.898647	0.10239
					26	86.543	93.886	81.704	86.614	73.672	89.722	94.535	116.293	101.092	108.042	82.693	82.45	98.662	100.378	97.917	112.802	0.888011	0.951501	0.834934	0.914548	0.871602	1.13039	0.897488	0.953721	0.930274	0.0899885
					27	85.692	101.358	85.403	94.898	76.43	93.123	103.535	96.474	98.892	104.245	75.925	87.045	104.61	96.784	105.698	107.608	0.814459	0.907758	0.834556	1.20738	0.88369	0.983081	0.986932	1.0792	0.962132	0.132071
					28	89.684	99.928	78.35	106.245	73.576	88.12	90.012	109.292	102.302	103.743	72.72	87.165	95.724	96.753	91.486	109.577	0.864599	0.743848	0.849005	0.926572	0.918585	0.940287	0.903387	0.917308	0.882949	0.0642502
					29	88.28	92.547	86.262	98.866	74.314	84.158	92.693	99.059	101.511	101.854	72.487	96.52	95.669	100.919	92.644	108.386	0.91894	0.880089	0.897892	1.05274	0.928387	0.84643	0.865597	0.939126	0.91615	0.0636866
					30	89.55	96.881	80.809	96.024	69.302	86.568	91.856	101.741	93.173	102.892	89.702	91.809	92.474	93.966	86.788	101.92	0.890459	0.848855	0.814024	1.01573	0.843534	1.1012	0.8986	0.935578	0.918497	0.096874
					31	84.063	102.453	82.719	99.125	80.985	87.265	79.308	109.269	84.334	106.866	80.141	86.224	109.755	97.018	100.771	103.328	0.790437	0.841736	0.943655	0.816558	0.735118	1.04755	1.03297	1.07151	0.909943	0.130675
					32	84.036	106.326	85.475	98.35	69.958	92.77	95.305	101.018	84.832	109.731	87.227	91.683	104.063	94.973	102.447	112.746	0.7614	0.876634	0.766794	1.06141	0.720152	1.07229	1.00049	0.998339	0.907189	0.143893
					33	87.18	102.25	96.388	100.307	63.159	80.732	79	112.284	89.183	110.223	84.311	96.968	102.737	108.764	107.239	100.838	0.821373	0.969272	0.795496	0.791547	0.753709	0.979951	0.8625	1.16845	0.892787	0.138621
					34	79.537	95.383	91.047	94.678	71.525	84.03	88.044	103.054	91.511	98.734	81.173	92.681	94.818	102.253	89.25	104.582	0.803314	0.969997	0.86551	0.961174	0.863377	0.987119	0.846705	0.937629	0.904353	0.0678393
					35	85.29	103.651	97.614	98.2	69.744	87.765	87.78	109.953	100.35	98.994	74.302	90.346	103.273	102.902	100.374	107.241	0.792705	1.00266	0.808042	0.898164	0.944283	0.926915	0.91639	1.02835	0.914689	0.0829909
					36	72.934	92.755	100.084	102.188	76.668	87.386	83.012	96.138	93.82	97.432	83.25	87.017	108.218	100.786	104.585	102.373	0.757495	0.987913	0.892115	0.971433	0.89699	1.07827	0.98043	1.12244	0.960886	0.114195
					37	80.28	95.373	90.481	94.323	82.6	87.185	93.092	101.823	95.421	107.913	79.325	99.63	107.159	99.947	102.177	105.525	0.810903	0.967595	0.963356	1.02857	0.823691	0.897364	0.978986	1.06384	0.941788	0.0910218
					38	78.35	101.442	78.701	95.238	69.362	89.768	84.146	93.432	93.662	115.347	85.277	99.577	105.89	99.141	101.107	100.29	0.744061	0.833535	0.785685	1.01322	0.756399	0.965209	0.975257	1.10765	0.897628	0.135348
					39	92.553	91.767	91.907	98.883	72.116	90.589	95.471	98.074	101.547	107.382	92.63	87.406	101.565	102.335	104.002	109.574	0.971608	0.93752	0.809478	1.09518	0.880906	1.19443	0.906228	1.04283	0.979772	0.125018
					40	83.756	96.502	85.586	92.373	70.722	81.161	101.012	107.295	87.314	114.644	74.98	94.947	108.804	105.897	102.713	101.811	0.836116	0.934569	0.886045	1.05916	0.709458	0.890046	0.938164	1.10844	0.920249	0.124688
					41	84.14	104.929	87.162	87.299	63.725	83.956	81.66	92.191	94.959	101.418	77.992	87.504	97.805	95.161	98.257	97.574	0.772492	1.0071	0.771803	0.996525	0.872198	1.00455	0.938468	1.10639	0.933691	0.11963
					42	76.275	96.856	86.002	91.432	79.714	89.97	86.248	106.086	89.43	105.409	75.785	85.397	99.51	99.267	93.078	100.702	0.758652	0.948777	0.900919	0.914657	0.790314	1.00021	0.915333	1.01552	0.905547	0.0910104
					43	85.2	94.323	79.128	95.071	65.415	94.824	95.28	116.314	85.056	105.343	79.483	83.794	94.115	99.873	92.695	104.024	0.87018	0.839529	0.701468	0.921588	0.75213	1.06908	0.860455	0.979045	0.874184	0.117935
					44	86.495	84.529	89.91	93.898	68.159	94.483	92.811	93.023	95.513	110.096	76.782	95.006	97.083	98.478	97.952	99.42	0.985763	0.965841	0.73353	1.12247	0.808137	0.910871	0.900164	1.08248	0.938657	0.130273
					45	84.027	90.232	82.071	102.722	69.925	93.023	96.603	102.644	95.352	101.677	88.638	86.406	97.935	94.468	97.444	101.209	0.897109	0.805898	0.764347	1.05883	0.873577	1.15618	0.946609	1.05783	0.945047	0.136101
					46	89.818	101.887	89.726	101.624	60.872	99.82	93.789	97.46	97.606	95.259	83.809	90.247	105.687	96.14	101.842	106.627	0.849242	0.890586	0.620081	1.08266	0.954475	1.04666	1.00377	1.0494	0.937109	0.151626
					47	86.577	93.069	94.459	100.454	75.06	99.803	89.938	100.45	95.12	105.926	81.111	85.402	98.318	99.144	97.683	88.242	0.896158	0.948484	0.76474	1.0073	0.836495	1.07043	0.905491	1.21625	0.95567	0.141678
					48	81.418	93.26	77.039	105.501	81.589	90.654	90.986	104.49	98.583	105.681	90.818	96.12	104.477	94.549	102.802	94.642	0.841031	0.73656	0.915152	0.979641	0.868958	1.06489	1.00898	1.19343	0.951081	0.142438
					49	96.296	81.621	88.304	93.979	72.353	85.277	86.144	99.624	97.669	109.847	77.976	87.389	98.073	98.88	98.749	104.811	1.13656	0.947771	0.862727	0.972811	0.828252	1.00566	0.905646	1.03516	0.961824	0.0992609
					50	83.478	93.645	88.832	101.146	72.453	94.179	83.657	99.938	95.692	102.256	74.311	88.665	108.065	95.313	102.435	99.647	0.858765	0.885879	0.78226	0.941757	0.871727	0.944603	1.03526	1.12944	0.931212	0.109179
					51	94.913	91.968	87.397	91.083	70.783	92.528	98.668	95.269	94.687	103.227	80.735	86.78	110.734	98.228	103.057	104.435	0.994205	0.967861	0.777865	1.16518	0.854458	1.04855	1.02935	1.0842	0.990209	0.124452
					52	94.296	85.911	84.062	95.024	76.752	84.295	94.283	92.857	95.522	93.353	76.943	89.31	109.247	99.987	105.761	106.638	1.05738	0.892319	0.925841	1.14232	0.953167	0.970996	0.997662	1.08967	1.00367	0.0858681
					53	81.782	94.734	86.824	100.141	74.63	87.665	86.583	99.883	96.516	99.347	88.806	83.654	100.508	100.187	92.68	114.645	0.831647	0.874544	0.865637	0.975233	0.904979	1.19648	0.916024	0.8882	0.931592	0.11495
					54	96.729	91.456	85.547	95.48	72.774	88.552	88.006	87.296	90.168	108.486	82.665	92.171	96.959	94.182	90.768	96.471	1.0189	0.903746	0.835654	1.13419	0.774235	1.01082	0.940021	1.03375	0.956415	0.116659
					55	85.254	89.415	79.97	95.083	79.719	95.135	92.236	101.475	100.895	98.483	84.084	95.208	102.977	96.663	102.677	107.135	0.918526	0.848356	0.85206	1.02261	0.954338	0.995379	0.972742	1.05298	0.952124	0.0749771
					56	80.561	96.908	95.786	97.15	76.968	90.202	88.149	101.747	94.884	111.053	82.224	88.242	104.344	87.018	111.641	103.755	0.800852	0.994519	0.867646	0.974682	0.795896	1.0502	1.0949	1.18221	0.970114	0.139943
					57	86.101	93.251	80.541	91.194	74.845	87.911	87.773	104.762	93.205	103.394	83.283	84.382	98.774	92.499	103.722	97.992	0.889491	0.89085	0.865702	0.942593	0.839726	1.11238	0.975042	1.16295	0.959842	0.118351
					58	81.934	93.853	83.197	95.265	72.544	90.206	92.22	100.353	98.633	103.205	84.693	84.421	106.896	94.175	107.583	101.414	0.841014	0.880903	0.817739	1.03386	0.890257	1.1307	1.03644	1.16554	0.974555	0.134431
					59	78.809	88.086	87.666	101.504	77.632	86.792	98.152	104.377	93.161	99.687	79.024	89.065	96.88	94.177	96.923	106.692	0.861898	0.871168	0.909515	1.05794	0.870542	1	0.939305	0.998102	0.938559	0.073155
					60	83.012	103.648	85.445	95.495	77.371	81.847	89.412	94.182	93.86	100.02	79.815	81.179	95.144	93.767	94.346	104.847	0.771555	0.902526	0.961223	1.06806	0.874153	1.10813	0.926507	0.988661	0.950101	0.107546
					61	80.702	98.189	90.564	88.108	77.173	89.15	95.519	109.562	98.299	98.734	77.002	94.489	86.943	103.637	93.824	104.041	0.791787	1.0368	0.880223	0.980838	0.92742	0.918479	0.766015	0.990808	0.911546	0.0952997
					62	81.066	81.962	86.995	99.648	77.265	93.558	75.874	97.066	99.653	107.104	83.078	88.552	101.042	107.838	95.588	100.883	0.952825	0.880602	0.839751	0.879413	0.866719	1.05739	0.855554	1.04103	0.921662	0.0855344
					63	74.94	88.43	79.562	94.098	73.519	95.308	84.669	100.883	94.236	87.974	75.224	88.113	95.985	93.006	98.123	97.995	0.816397	0.852863	0.784366	0.944221	0.99783	0.962199	0.942345	1.10014	0.925045	0.103377
					64	91.672	86.368	93.614	95.173	72.862	85.615	82.123	99.189	88.496	108.466	91.377	88.006	101.119	98.233	98.266	104.368	1.02252	0.992158	0.865366	0.931469	0.760018	1.17024	0.939924	1.03446	0.964519	0.122293
					65	84.929	87.941	82.244	101.471	77.988	87.865	88.427	99.609	85.086	107.242	80.577	94.89	101.039	96.25	92.302	110.603	0.930361	0.817553	0.902528	0.998743	0.739073	0.95706	0.95853	0.916904	0.902594	0.0847576
					66	83.734	93.101	95.388	95.835	75.865	84.859	87.896	106.553	100.844	103.421	68.814	96.305	99.071	88.127	103.773	93.444	0.866432	1.00398	0.909059	0.928049	0.908312	0.805335	1.02649	1.22015	0.958475	0.127042
					67	87.817	99.096	79.785	93.729	74.823	92.098	84.117	92.669	89.684	107.716	81.783	90.555	97.594	103.377	104.755	106.107	0.853708	0.85862	0.826102	1.02121	0.775584	1.01789	0.862019	1.0847	0.912479	0.111929
					68	90.839	99.944	85.365	93.526	75.594	86.427	85.681	101.092	96.173	98.292	86.862	81.182	93.812	101.721	92.256	100.126	0.875594	0.920664	0.889378	0.953531	0.911442	1.20592	0.842103	1.01234	0.951372	0.115003
					69	82.208	92.281	76.537	94.986	79.278	100.761	94.72	104.445	88.884	103.537	84.349	90.104	93.813	102.67	93.946	111.226	0.858201	0.812766	0.800035	1.02028	0.79969	1.05508	0.834328	0.928008	0.888549	0.101403
					70	81.786	93.592	100.956	92.854	75.63	98.937	94.771	99.985	87.608	108.389	87.647	91.851	99.531	100.888	103.397	104.113	0.841836	1.09669	0.777292	1.06637	0.752926	1.07548	0.900817	1.09115	0.95032	0.148089
					71	79.167	87.848	84.976	98.37	74.463	83.155	92.027	105.445	92.274	103.038	81.889	82.504	99.312	96.898	93.344	104.096	0.868159	0.87134	0.910544	0.981876	0.834211	1.11866	0.935846	0.985218	0.938232	0.090747
					72	75.989	91.615	95.886	92.143	68.203	90.089	89.785	99.797	97.589	104.817	83.997	85.343	96.992	101.592	94.931	111.441	0.799045	1.04966	0.769804	1.01217	0.867287	1.10929	0.871754	0.935929	0.926867	0.121483
					73	80.008	94.859	84.878	87.346	80.12	94.414	89.17	97.55	102.217	110.677	77.236	78.89	100.208	105.205	103.131	105.602	0.812535	0.98018	0.862886	1.02839	0.860319	1.10343	0.869728	1.07299	0.948808	0.111282
					74	79.641	88.549	86.592	99.029	74.433	84.859	83.277	94.198	90.534	109.293	86.815	90.731	94.576	98.444	94.027	102.792	0.866443	0.882001	0.8919	0.994605	0.771637	1.07842	0.877221	1.00502	0.920905	0.0977073
					75	86.883	90.771	84.253	82.964	79.803	85.833	84.684	100.278	94.602	95.907	87.856	92.119	90.295	94.084	92.304	99.958	0.922093	1.02435	0.945396	0.950086	0.918848	1.07491	0.876325	1.01457	0.965822	0.0660033
					76	89.577	97.629	83.847	93.041	74.711	80.38	72.598	96.603	88.986	102.695	80.773	87.212	100.263	101.74	99.946	97.374	0.883903	0.909006	0.945116	0.845476	0.807172	1.04385	0.899842	1.12772	0.932761	0.105512
					77	87.859	90.215	86.782	83.189	77.887	85.468	85.165	97.657	89.071	96.959	77.283	91.356	96.445	95.447	96.94	113.308	0.938198	1.05225	0.926638	0.981127	0.85574	0.953444	0.922646	0.939988	0.946253	0.0557305
					78	87.722	96.367	84.74	95.747	74.605	93.701	96.209	98.322	88.338	103.116	78.286	83.546	93.927	106.908	100.708	111.589	0.876935	0.892724	0.809603	1.10086	0.798023	1.0561	0.802228	0.991568	0.916006	0.119382
					79	80.606	93.608	83.908	91.183	68.093	88.37	82.892	90.069	97.441	109.606	85.69	91.77	101.765	87.2	100.905	102.991	0.829548	0.928204	0.783513	1.03539	0.828135	1.05239	1.06561	1.07645	0.949906	0.12229
					80	77.081	81.877	85.886	92.561	77.316	85.185	81.033	96.108	100.847	99.638	74.469	76.15	92.029	97.852	94.008	94.91	0.906927	0.93594	0.922901	0.948571	0.942827	1.10218	0.858761	1.08826	0.963296	0.0862113
					81	80.164	80.173	80.397	86.54	74.171	89.084	85.777	94.847	104.589	104.302	72.281	92.511	95.362	97.014	95.412	110.591	0.963248	0.93708	0.846609	1.01745	0.934087	0.880601	0.89755	0.947901	0.928066	0.0528586
					82	88.283	91.192	71.941	84.244	71.788	83.552	80.994	88.785	96.947	105.52	63.735	81.305	100.149	107.613	96.558	99.32	0.932626	0.861373	0.873662	1.02631	0.855842	0.883505	0.849766	1.06815	0.918905	0.0839776
					83	80.159	86.096	80.454	102.308	66.595	92.65	86.932	93.414	96.32	89.723	70.062	83.829	99.224	97.927	98.081	106.737	0.896926	0.793217	0.730878	1.04697	1.00002	0.941969	0.925192	1.0096	0.918096	0.109157
					84	82.704	87.373	81.391	90.116	70.812	86.756	71.728	87.209	90.32	104.675	73.827	88.202	102.758	96.506	98.868	110.35	0.911877	0.911021	0.829958	0.925326	0.803776	0.943377	0.972252	0.984381	0.910246	0.0637531
					85	80.179	91.935	83.591	100.738	71.802	98.045	81.523	90.707	101.206	105.576	81.247	93.869	95.271	97.756	95.832	106.262	0.840169	0.836989	0.744663	1.01113	0.892966	0.975514	0.889887	0.99086	0.897772	0.0911038
					86	81.403	86.836	93.195	102.627	67.226	88.347	71.85	105.332	100.913	87.609	74.794	79.749	105.812	90.883	106.069	112.538	0.903083	0.915977	0.773738	0.767421	1.07298	1.05704	1.06309	1.03555	0.948609	0.127859
					87	87.602	88.838	86.326	96.469	68.872	86.379	76.608	91.412	95.523	99.562	82.83	77.559	92.636	93.508	97.436	102.48	0.949953	0.902626	0.810743	0.94284	0.893734	1.20366	0.904583	1.04462	0.956596	0.119443
					88	85.516	96.367	86.559	102.717	69.756	85.086	75.689	101.152	91.687	102.635	77.821	85.857	91.898	99.476	92.953	101.952	0.854882	0.850009	0.833628	0.841832	0.832159	1.02157	0.843539	1.00172	0.884918	0.0787597
					89	76.91	94.914	83.805	92.343	64.523	89.732	84.084	97.131	95.241	96.448	78.095	83.251	93.679	91.785	90.388	96.78	0.78062	0.915419	0.731166	0.973919	0.919866	1.05726	0.93194	1.02614	0.917041	0.112244
					90	79.714	102.059	89.674	95.227	65.889	93.725	82.208	98.725	99.265	103.233	79.385	87.829	93.593	91.901	96.45	102.732	0.752437	0.949861	0.714835	0.936816	0.895718	1.01871	0.929909	1.03152	0.903725	0.1147
					91	79.893	91.564	84.299	93.973	78.071	89.182	81.558	86.824	95.886	91.188	72.123	82.534	98.963	95.525	99.989	93.621	0.840565	0.904843	0.890146	1.0568	0.979516	0.984894	0.945961	1.17343	0.97202	0.104985
					92	84.768	88.866	89.952	92.374	77.859	91.782	82.75	105.57	98.589	107.708	76.053	85.836	97.373	94.707	94.932	97.244	0.918932	0.982234	0.862581	0.88185	0.852657	0.998609	0.938802	1.07258	0.938531	0.0758081
					93	73.22	91.732	82.777	91.263	70.725	87.495	74.967	94.316	94.6	100.468	77.146	90.317	91.782	112.413	98.516	96.46	0.768946	0.91489	0.821937	0.894236	0.877116	0.962703	0.745519	1.12212	0.888433	0.119589
					94	79.368	91.618	74.444	98.573	79.63	85.362	85.002	99.977	91.791	94.654	73.866	90.893	94.261	94.739	95.687	94.678	0.834549	0.761773	0.948551	0.956525	0.903348	0.915931	0.908491	1.11041	0.917447	0.100795
					95	80.253	95.08	79.474	79.638	76.332	93.559	73.242	101.755	94.595	90.287	74.746	87.83	88.674	92.553	92.244	105.991	0.813129	1.0066	0.829602	0.809789	0.975971	0.959165	0.874829	0.956201	0.903161	0.0801688
					96	87.368	94.063	80.529	96.722	76.047	87.183	92.543	106.15	92.101	103.608	71.241	76.851	92.377	88.475	99.17	91.756	0.894789	0.83981	0.88695	0.980823	0.828066	1.04479	0.953368	1.18748	0.952009	0.119728
					97	80.06	81.821	85.98	92.674	74.638	81.666	81.039	109.675	99.018	106.108	81.116	89.501	105.901	93.175	105.144	104.818	0.942623	0.935822	0.929324	0.831292	0.86928	1.02147	1.03781	1.10212	0.958718	0.0899535
					98	76.48	89.803	81.893	92.89	74.654	87.123	83.412	97.639	90.063	105.301	77.633	88.424	96.528	88.532	91.442	101.12	0.820435	0.889266	0.871302	0.961109	0.796724	0.98952	0.995567	0.993547	0.914684	0.0809257
					99	78.2	93.453	75.361	86.039	74.69	91.338	84.898	98.386	96.917	99.913	69.495	84.836	95.695	84.797	91.408	100.728	0.806122	0.883497	0.831495	0.970804	0.903591	0.923255	1.03045	0.997043	0.918282	0.0784726
					100	89.164	89.75	80.929	91.236	72.851	83.955	81.501	89.247	97.26	94.729	76.839	90.126	93.898	92.321	94.654	111.135	0.957067	0.894729	0.882343	1.02739	0.956412	0.960904	0.928696	0.935768	0.942914	0.0448595
					101	78.863	84.989	81.573	92.949	66.624	84.344	82.06	94.295	92.817	103.529	79.925	82.847	98.117	92.212	96.611	98.519	0.893918	0.885229	0.803203	0.979062	0.83514	1.08731	0.971571	1.07742	0.941607	0.105506
					102	80.896	82.281	81.49	96.383	72.2	102.223	89.916	91.68	104.317	96.441	75.499	79.698	94.804	97.035	98.11	99.847	0.947141	0.852821	0.718186	1.10339	1.0076	1.06768	0.892105	1.07959	0.958564	0.132796
					103	79.254	100.734	85.23	89.648	66.648	93.854	80.159	93.857	94.907	89.51	83.408	85.024	94.347	87.814	100.755	107.98	0.757935	0.958971	0.722076	0.960844	0.98769	1.10564	0.981029	1.02519	0.937422	0.130948
					104	73.18	83.316	73.829	90.194	66.31	86.056	92.705	94.365	96.236	88.484	70.597	91.508	94.745	90.873	103.477	97.74	0.846157	0.825664	0.783514	1.10525	1.01313	0.869512	0.952004	1.16319	0.944803	0.138236
					105	87.224	83.908	76.105	91.005	62.714	74.546	85.895	92.331	96.851	94.17	86.382	81.474	97.081	86.459	96.28	105.28	1.00143	0.843532	0.855438	1.04662	0.958044	1.19496	1.02528	1.00478	0.991259	0.111723
					106	88.824	90.611	74.089	93.468	73.89	77.808	94.009	91.033	89.564	94.568	78.532	80.833	95.159	87.594	101.177	91.988	0.944358	0.799548	0.965628	1.16182	0.882233	1.09498	0.991957	1.20846	1.00612	0.139771
					107	87.608	82.012	79.638	94.741	75.322	89.191	81.693	94.708	88.295	92.632	77.558	79.439	93.609	101.377	95.472	106.28	1.02909	0.847884	0.858716	0.970433	0.88791	1.10038	0.843132	0.986971	0.940564	0.095601
					108	79.567	92.232	90.429	94.188	74.138	79.839	80.191	92.32	89.77	100.597	76.126	84.021	98.136	91.918	92.15	107.18	0.831072	0.968425	0.944223	0.977231	0.831266	1.02116	0.974867	0.944629	0.936609	0.0693154
					109	78.015	86.439	75.723	96.382	74.335	86.065	81.253	88.795	94.884	95.038	82.259	88.522	98.443	92.066	97.788	101.074	0.869472	0.792475	0.878244	1.02948	0.930014	1.04732	0.976344	1.06298	0.948292	0.0971536
					110	82.257	88.4	90.149	90.647	79.257	82.195	84.198	89.943	96.854	91.272	72.525	82.453	92.284	90.189	87.516	112.669	0.896412	1.00314	0.980485	1.05318	0.988494	0.991356	0.934309	0.85342	0.962599	0.0641054
					111	81.051	91.66	85.37	83.859	73.233	80.895	82.795	83.537	95.191	90.639	72.386	89.253	85.326	97.19	87.519	90.224	0.851855	1.02686	0.920521	1.11505	0.978306	0.914072	0.801636	1.06576	0.959257	0.107216
					112	85.986	95.761	80.203	90.657	71.72	81.752	90.038	94.468	96.529	89.838	64.802	86.85	89.649	95.092	90.595	98.91	0.86502	0.892366	0.892053	1.07228	1.0009	0.840944	0.860833	1.00634	0.928842	0.085257
					113	76.561	89.358	87.91	82.35	68.4	82.72	87.03	87.206	89.768	90.141	75.466	79.704	97.547	94.314	95.744	99.659	0.825394	1.07678	0.840803	1.12277	0.927669	1.06714	0.944398	1.05554	0.982561	0.113566
					114	80.188	96.086	81.438	99.359	71.044	75.507	84.18	96.749	88.535	96.135	71.965	79.403	94.289	94.091	91.761	98.568	0.803964	0.826749	0.956729	0.978881	0.857882	1.02149	0.91502	1.02283	0.922942	0.0859097
					115	80.277	90.002	74.997	90.686	68.973	88.785	84.174	88.143	89.131	87.041	78.436	81.868	89.076	86.039	87.723	100.483	0.859263	0.834176	0.789929	1.07438	0.953891	1.07982	0.945329	0.959181	0.936995	0.105804
					116	76.026	89.746	74.469	79.591	73.884	80.224	81.752	95.099	98.418	103.012	72.832	73.711	94.643	93.112	90.17	97.821	0.816083	0.943768	0.936472	0.967141	0.889981	1.11362	0.928112	1.01277	0.950993	0.087207
					117	73.656	88.868	94.286	88.424	70.281	84.687	85.574	89.698	84.863	86.893	83.447	84.409	94.32	97.88	96.394	103.026	0.798454	1.07555	0.843859	1.07331	0.909761	1.11422	0.879888	1.02798	0.965378	0.121239
					118	79.257	86.561	82.976	88.851	72.914	81.29	72.534	90.508	93.868	102.116	83.31	81.35	96.466	92.897	97.839	93.027	0.882069	0.941985	0.912058	0.901617	0.856284	1.15422	0.948178	1.15553	0.968993	0.118508
					119	81.564	81.383	85.056	91.65	70.901	83.289	86.03	90.986	91.696	86.435	67.438	75.798	96.851	95.084	98.782	102.081	0.965499	0.936109	0.865592	1.06376	0.988222	1.00276	0.930067	1.06319	0.9769	0.0677858
					120	80.827	87.147	74.767	89.761	75.203	88.633	79.432	87.553	91.074	86.183	80.451	78.55	100.253	95.575	98.773	93.048	0.893493	0.840187	0.862757	1.02068	0.984389	1.15434	0.957791	1.1663	0.984993	0.124125

## Sheet: Supplementary Fig. 13
	13b																		13c																	13e
	20°C	Time (day)	1	2	3	4	5	6	7	8	9	10	11	12	13	14			20°C	Time (day)	1	2	3	4	5	6	7	8	9	10	11	12	13	14		20 °C	sample1	sample1	sample2	sample2	sample3	sample3	sample4	sample4	sample1	sample2	sample3	sample4
		sample 1	0.0690382	0.0660103	0.118626	0.170462	0.162966	0.179281	0.136535	0.120438	0.0681715	0.17035	0.0669499	0.13104	0.140513	0.249134				sample 1	19.2751	18.128	25.5374	31.6252	30.8323	32.2402	26.5333	23.9451	16.3844	30.99	15.8846	23.9197	25.5706	38.1257		Time	ROI	Reference	ROI	Reference	ROI	Reference	ROI	Reference	Normalized intensity 1	Normalized intensity 2	Normalized intensity 3	Normalized intensity 4	Average
		sample 2	0.0556549	0.0990208	0.107115	0.213929	0.152351	0.165381	0.131715	0.100339	0.0859765	0.177981	0.144188	0.110017	0.176914	0.201925				sample 2	18.4629	22.8099	23.6575	35.2882	29.7633	30.5564	25.0271	21.4956	19.1908	31.7241	26.7189	21.0372	30.1216	33.9481		-4	94.352	93.916	90.498	97.219	98.739	96.576	88.318	83.542	1	1	1	1	1
		sample 3	0.0534766	0.0914561	0.10618	0.138736	0.174833	0.162369	0.143426	0.104928	0.116521	0.303212	0.11824	0.121391	0.0581478	0.212207				sample 3	17.4489	21.7411	23.4114	27.2247	31.3513	29.8481	27.1067	22.2068	23.5312	45.2827	22.6827	24.0606	14.793	36.1796		-3	91.916	100.112	91.164	105.851	95.705	94.506	89.409	88.995	0.913889	0.925211	0.990503	0.950323	0.944981
		sample 4	0.0492274	0.0885061	0.123256	0.158495	0.139547	0.164298	0.141228	0.111894	0.0840513	0.28189	0.130474	0.166359	0.124468	0.225667				sample 4	17.0486	21.3835	25.937	30.0044	27.8243	29.5567	27.4128	23.0631	19.0373	43.5683	24.6755	29.4427	24.2238	37.073		-2	87.435	92.17	85.981	100.463	102.974	95.253	87.992	89.268	0.944244	0.919409	1.05738	0.932402	0.963357
		sample 5	0.0541169	0.0847386	0.131956	0.164421	0.128252	0.179471	0.168373	0.137041	0.149989	0.13509	0.216275	0.109024	0.147755	0.0910707				sample 5	18.0072	20.5294	26.4369	31.3491	25.7879	32.2271	30.5392	26.3177	27.5041	25.4924	36.4542	21.4439	26.4969	18.7538		-1	95.297	95.144	92.756	92.784	101.591	101.356	91.154	88.635	0.99698	1.07394	0.980362	0.972806	1.00602
		sample 6	0.0821897	0.0760786	0.128104	0.180493	0.162194	0.14087	0.21902	0.183931	0.229448	0.230411	0.143165	0.116804	0.165243	0.140421				sample 6	21.5598	20.4623	26.6642	33.3145	30.3651	27.6165	36.6718	33.1415	37.3651	38.0495	26.4819	22.5094	30.131	26.2533		0	93.867	88.088	93.286	97.218	102.513	98.664	95.729	86.304	1.06068	1.03082	1.01625	1.04922	1.03924
		sample 7	0.0685118							0.18267	0.120497	0.0803277	0.155651	0.180383	0.228211	0.236801				sample 7	19.8331							32.891	23.8343	18.4491	29.0074	31.8084	37.5474	38.6814		1	32.787	88.708	34.732	84.669	39.281	92.232	35.692	78.242	0.367898	0.440674	0.416564	0.431506	0.41416
		sample 8	0.0877338							0.303492	0.0795485	0.104832	0.193229	0.197349	0.129437	0.263118				sample 8	22.4393							43.7193	18.2405	20.8292	33.3539	34.3435	24.957	40.1824		2	38.351	79.14	41.841	94.911	45.885	84.687	38.386	80.532	0.482358	0.473585	0.529949	0.450879	0.484193
		sample 9	0.0578302							0.410802	0.163553	0.207852	0.210538	0.163017	0.19972	0.336737				sample 9	18.6812							52.2959	32.3295	35.4267	36.303	29.9366	33.2278	46.7678		3	43.948	82.789	46.323	83.315	47.102	93.394	44.756	79.049	0.52839	0.597291	0.493288	0.535563	0.538633
		sample 10								0.386533	0.354025	0.144524	0.246496	0.181021	0.291931	0.189413				sample 10								50.8983	47.4451	27.349	40.0389	32.3603	43.3564	34.4389		4	47.052	82.334	51.846	87.349	53.088	100.55	49.144	81.018	0.568836	0.637631	0.51641	0.573779	0.574164
		sample 11								0.391558	0.267468	0.291408	0.36258	0.335963	0.34402					sample 11								50.475	40.5848	42.751	48.9189	47.9199	47.2608			5	50.972	79.054	55.354	97.583	51.534	94.724	53.526	83.435	0.641795	0.609378	0.532126	0.606837	0.597534
		sample 12									0.22839	0.35842	0.269551	0.389051	0.286907					sample 12									38.1391	48.3453	40.9869	50.8841	42.2468			6	59.188	77.089	53.669	84.786	53.289	91.769	51.177	85.458	0.76424	0.680004	0.567966	0.566471	0.64467
		sample 13										0.298238	0.36955	0.404548	0.44046					sample 13										43.9904	49.1215	51.5551	55.8344			7	54.153	75.769	60.881	89.63	61.49	91.508	52.144	84.976	0.711409	0.729694	0.657243	0.580449	0.669699
		sample 14										0.226101	0.221544	0.398361						sample 14										37.7932	37.0917	51.058				8	54.12	82.409	60.3	86.657	65.031	86.289	56.693	75.894	0.65369	0.747525	0.737132	0.706607	0.711238
		Average	0.0641977	0.0843017	0.119206	0.171089	0.153357	0.165278	0.156716	0.221239	0.162303	0.215045	0.203459	0.214595	0.210287	0.214649				Average	19.1951	20.8424	25.2741	31.4677	29.3207	30.3408	28.8818	34.5863	28.6322	35.0029	33.4086	33.7342	33.5206	35.0404		9	59.752	76.995	66.042	85.854	64.817	100.359	54.873	74.117	0.772464	0.826365	0.631703	0.70032	0.732713
		STDEV	0.0135734	0.0117295	0.0107176	0.0251947	0.0170507	0.0141613	0.0330652	0.126199	0.0896194	0.0836631	0.0878941	0.114325	0.105199	0.0671996				STDEV	1.81653	1.58628	1.40545	2.7637	2.11731	1.76018	4.22171	12.4882	10.2984	9.47029	9.72934	11.7015	11.2619	7.71865		10	62.119	81.3	66.752	92.101	64.524	96.5	55.765	74.32	0.760541	0.778596	0.653995	0.70976	0.725723
																																				11	61.693	79.864	65.792	84.263	62.381	92.005	58.211	86.19	0.768906	0.838781	0.663165	0.638857	0.727427
																																				12	58.17	82.065	66.047	81.041	67.896	85.578	61.88	82.808	0.705553	0.875509	0.776001	0.70686	0.765981
	25°C	Time (day)	1	2	3	4	5	6	7	8	9	10	11	12	13	14			25°C	Time (day)	1	2	3	4	5	6	7	8	9	10	11	12	13	14		13	66.234	84.159	60.445	84.193	66.461	91.42	63.101	79.849	0.783374	0.771252	0.71106	0.747519	0.753301
		sample 1	0.166871	0.136914	0.178958	0.175959	0.203119	0.231904	0.234697	0.171909	0.241755	0.185553	0.231351	0.209061	0.253127	0.25568				sample 1	31.368	26.899	31.019	31.919	34.928	38.723	39.39	32.008	38.592	33.837	38.357	35.247	41.551	39.129		14	63.64	83.386	64.799	82.774	71.607	91.266	63.849	83.093	0.759671	0.840982	0.767409	0.726851	0.773728
		sample 2	0.173168	0.150403	0.168253	0.167697	0.178588	0.207481	0.235258	0.18668	0.205173	0.218635	0.251753	0.217156	0.222023	0.265655				sample 2	32.417	29.303	30.361	31.013	32.931	33.724	38.413	33.666	35.126	38.646	42.967	37.979	38.144	42.1		15	61.411	84.968	71.815	78.594	66.869	88.32	61.231	77.914	0.719415	0.981608	0.740536	0.743381	0.796235
		sample 3	0.182486	0.170809	0.169481	0.204052	0.199177	0.223226	0.231654	0.218894	0.273472	0.235421	0.203932	0.247664	0.23756	0.269355				sample 3	32.793	31.517	31.318	34.748	34.986	36.566	39.102	37.662	42.834	40.843	36.142	41.75	39.526	43.831		16	68.42	73.985	71.766	78.802	67.851	88.028	64.773	78.354	0.920509	0.978349	0.753904	0.781967	0.858682
		sample 4	0.18547	0.160838	0.181533	0.176664	0.159518	0.232046	0.256646	0.248367	0.204943	0.251833	0.231226	0.241048	0.236535	0.300577				sample 4	33.37	31.259	32.322	31.97	28.039	39.22	42.555	40.563	37.569	41.782	39.855	39.551	39.118	44.968		17	60.375	74.544	66.654	78.906	69.17	85.893	61.472	79.805	0.806182	0.907462	0.787663	0.728623	0.807482
		sample 5	0.213529	0.17547	0.183939	0.165921	0.171856	0.249278	0.231138	0.206651	0.240874	0.243845	0.259756	0.218782	0.248416	0.295129				sample 5	36.63	31.885	32.828	30.748	31.818	40.99	38.205	36.349	40.031	40.257	42.604	37.437	41.057	43.974		18	61.115	73.867	68	79.938	71.932	86.669	64.482	82.248	0.823542	0.913835	0.811781	0.741598	0.822689
		sample 6	0.180469		0.169071	0.169534	0.196465	0.179572	0.218888											sample 6	33.268		32.027	30.826	33.528	31.524	37.892					42.539				19	72.442	77.709	62.274	82.976	73.32	80.737	63.846	85.638	0.927914	0.806244	0.88824	0.705217	0.831904
		sample 7			0.199468			0.206412												sample 7			35.285			35.786										20	67.323	74.532	74.727	89.419	73.13	73.679	64.867	87.354	0.899102	0.897759	0.970806	0.70242	0.867522
		Average	0.183666	0.158887	0.178672	0.176638	0.184787	0.21856	0.234714	0.2065	0.233243	0.227057	0.235603	0.226742	0.239532	0.277279				Average	33.3077	30.1726	32.1657	31.8707	32.705	36.6476	39.2595	36.0496	38.8304	39.073	39.985	39.0838	39.8792	42.8004		21	67.106	81.036	68.93	82.706	68.136	77.558	71.734	84.558	0.824274	0.895331	0.859272	0.802465	0.845335
		STDEV	0.016118	0.0156185	0.0112076	0.0141229	0.0174567	0.0227879	0.0122795	0.0295628	0.0288872	0.0262639	0.0217054	0.0166604	0.0120744	0.0195312				STDEV	1.78123	2.08522	1.60742	1.50855	2.58578	3.29971	1.70884	3.35695	2.86534	3.14132	2.88043	2.75387	1.4051	2.29716		22	69.894	75.037	71.7	81.968	74.292	80.683	63.179	81.383	0.927156	0.939695	0.900618	0.734336	0.875451
																																				23	71.065	82.885	69.851	80.635	67.114	81.107	68.049	85.744	0.853431	0.930596	0.809348	0.750713	0.836022
																																				24	67.054	77.896	72.531	81.438	66.893	87.437	65.883	86.635	0.856837	0.956773	0.748283	0.719342	0.820309
	30°C	Time (day)	1	2	3	4	5	6	7	8	9	10	11	12	13	14			30°C	Time (day)	1	2	3	4	5	6	7	8	9	10	11	12	13	14		25	68.854	73.044	75.089	80.471	74.219	81.263	64.649	89.453	0.938281	1.00242	0.893311	0.683632	0.879411
		sample 1	0.0594351	0.0949017	0.100263	0.127157	0.106503	0.137437	0.106676	0.0808459	0.0900024	0.100837	0.0875059	0.133241	0.102292	0.129007				sample 1	16.424	21.593	23.615	26.196	23.069	28.099	22.559	19.853	18.409	21.468	19.668	24.87	20.005	24.032		26	71.599	72.586	65.179	81.302	71.701	80.485	68.773	84.313	0.981844	0.861229	0.871346	0.771577	0.871499
		sample 2	0.0930356	0.112782	0.0992729	0.132727	0.114042	0.118456	0.0948922	0.127316	0.116151	0.11997	0.119315	0.161935	0.1228	0.128761				sample 2	21.29	24.189	22.211	27.253	23.842	24.823	22.071	25.953	22.629	22.563	23.864	27.93	23.154	24.701		27	69.604	86.69	72.552	78.922	78.112	76.606	62.584	79.125	0.799197	0.98756	0.997322	0.748179	0.883064
		sample 3	0.096309	0.0949102	0.0825977	0.132001	0.120857	0.127808	0.121721	0.10338	0.120206	0.122023	0.104918	0.127945	0.109098	0.131864				sample 3	22.296	21.959	19.593	27.229	24.212	24.891	24.77	21.652	23.266	23.451	22.458	24.898	21.072	24.953		28	68.849	84.114	78.807	72.773	72.731	82.826	67.737	84.994	0.814738	1.16334	0.858882	0.753865	0.897706
		sample 4	0.0842633	0.138156	0.114652	0.111956	0.0914535	0.147479	0.122826	0.131837	0.120818	0.15275	0.10084	0.137537	0.140641	0.108738				sample 4	19.943	28.442	23.96	23.606	20.896	27.841	26.093	26.71	22.724	28.602	19.382	27.852	25.589	22.519		29	66.545	77.117	72.852	77.151	75.943	76.881	67.683	79.138	0.858922	1.01441	0.96616	0.809003	0.912123
		sample 5	0.0888234	0.0943003	0.120871	0.0981597	0.0943939	0.117559	0.115453	0.102726	0.0740685	0.110195	0.113183	0.0807152	0.139124	0.137559				sample 5	20.812	21.047	25.54	23.128	21.346	23.807	24.798	21.928	17.562	22.685	24.267	17.348	25.389	25.767		30	68.325	75.333	66.117	73.737	74.771	83.253	68.003	73.833	0.902782	0.963252	0.878443	0.871231	0.903927
		sample 6			0.111513	0.0954648	0.118748		0.113112											sample 6			24.016	22.19	24.991		24.217									31	67.951	75.68	69.742	76.013	74.955	81.208	66.17	76.175	0.893724	0.985641	0.902781	0.821683	0.900957
		sample 7			0.103752															sample 7			22.245													32	63.3	85.3	69.589	75.019	75.685	81.972	67.385	83.078	0.738658	0.99651	0.903077	0.767243	0.851372
		Average	0.0843733	0.10701	0.104703	0.116244	0.107666	0.129748	0.112447	0.109221	0.104249	0.121155	0.105152	0.128275	0.122791	0.127186				Average	20.153	23.446	23.0257	24.9337	23.0593	25.8922	24.0847	23.2192	20.918	23.7538	21.9278	24.5796	23.0418	24.3944		33	63.391	82.481	72.841	78.282	66.651	83.218	67.271	74.364	0.765001	0.9996	0.783375	0.855699	0.850919
		STDEV	0.0146563	0.0190915	0.0125532	0.01683	0.0124726	0.0127801	0.0104372	0.0207387	0.0211224	0.0195791	0.0121977	0.0296035	0.0172705	0.010904				STDEV	2.25106	3.03776	1.89645	2.22675	1.63022	1.94688	1.51076	2.96285	2.70463	2.80098	2.29617	4.31322	2.50562	1.21845		34	61.39	80.396	71.097	73.25	69.722	80.657	72.195	81.875	0.760067	1.04269	0.84549	0.834087	0.870584
																																				35	65.557	76.977	69.336	75.854	72.601	84.177	67.666	76.646	0.847709	0.981957	0.843587	0.835096	0.877087
																																				36	64.948	80.761	61.948	83.198	76.237	80.774	67.497	74.208	0.800484	0.799883	0.923155	0.860378	0.845975
																																				37	63.82	73.714	67.252	76.425	74.312	84.695	66.758	74.987	0.861778	0.945327	0.858186	0.842118	0.876852
																																				38	69.601	80.633	76.286	80.959	77.708	78.057	71.042	78.156	0.859194	1.01226	0.973721	0.859822	0.926249
																																				39	67.011	77.656	79.625	78.339	71.695	77.248	69.508	69.532	0.858934	1.0919	0.907783	0.945596	0.951054
																																				40	65.188	76.872	72.481	78.61	76.391	76.378	69.584	71	0.844088	0.990509	0.97826	0.927058	0.934979
																																				41	70.244	67.573	71.479	78.474	85.515	74.42	68.183	81.172	1.03472	0.978509	1.12391	0.794558	0.982926
																																				42	70.201	71.714	73.575	79.696	70.666	80.583	60.82	71.021	0.974379	0.991758	0.857724	0.810056	0.908479
																																				43	74.239	75.232	68.037	77.479	73.097	79.722	65.726	70.43	0.982241	0.943351	0.896813	0.882745	0.926287
																																				44	66.648	67.977	76.321	79.55	70.099	83.175	65.084	70.956	0.975919	1.03066	0.824327	0.867642	0.924637
																																				45	69.648	78.109	67.979	74.705	80.385	79.958	69.037	68.787	0.887557	0.977546	0.983317	0.949361	0.949445
																																				46	69.958	74.231	69.654	75.115	79.461	83.174	69.104	74.614	0.938081	0.996166	0.93443	0.876069	0.936187
																																				47	70.044	72.951	72.92	69.433	79.39	74.461	72.904	69.076	0.955714	1.12822	1.04284	0.998343	1.03128
																																				48	74.127	69.83	76.404	69.349	69.584	78.938	70.153	68.42	1.05663	1.18355	0.862192	0.969882	1.01806
																																				49	65.51	72.018	68.881	73.604	79.692	75.633	67.92	74.791	0.90543	1.00533	1.03059	0.859021	0.950093
																																				50	65.263	71.654	71.802	69.127	72.216	81.953	71.377	75.351	0.906599	1.11584	0.861884	0.896035	0.945089
																																				51	64.69	74.157	70.588	74.271	76.826	76.008	68.218	71.128	0.868307	1.021	0.98862	0.907223	0.946286
																																				52	67.407	75.377	69.779	76.081	76.89	73.177	68.821	74.321	0.890132	0.985282	1.02772	0.875921	0.944765
																																				53	68.51	76.195	68.578	75.813	80.12	75.412	76.218	76.378	0.894985	0.971747	1.03916	0.943941	0.962458
																																				54	70.183	70.432	83.015	70.856	72.177	78.662	70.683	69.42	0.99186	1.25861	0.897458	0.963132	1.02777
																																				55	65.365	66.097	72.844	85.136	71.873	78.606	70.445	70.692	0.984356	0.919163	0.894315	0.942618	0.935113
																																				56	64.065	74.185	70.455	74.073	81.016	72.739	71.378	73.148	0.859594	1.0218	1.08939	0.923034	0.973454
																																				57	68.844	73.321	69.573	75.331	85.326	74.651	65.245	71.049	0.934601	0.992154	1.11796	0.86865	0.978341
																																				58	62.604	72.282	72.87	77.424	75.153	66.526	68.195	70.479	0.862105	1.01108	1.10493	0.915268	0.973346
																																				59	67.646	68.896	73.597	74.369	75.5	74.734	67.304	70.594	0.97732	1.06312	0.988119	0.901838	0.982598
																																				60	63.19	70.122	78.292	69.75	67.945	76.209	72.117	71.612	0.89698	1.20583	0.872031	0.952593	0.981858
																																				61	66.063	70.448	76.881	78.471	73.101	70.873	67.352	76.041	0.933422	1.0525	1.00884	0.837835	0.95815
																																				62	66.039	68.755	70.258	79.825	73.955	73.57	66.894	72.864	0.956059	0.945516	0.983212	0.86842	0.938302
																																				63	62.794	63.474	68.091	74.131	68.045	72.518	61.034	76.461	0.984715	0.986738	0.917764	0.75507	0.911072
																																				64	64.737	67.761	69.786	76.643	72.425	76.143	67.13	66.83	0.950958	0.978156	0.930334	0.950169	0.952404
																																				65	66.334	69.205	68.468	77.414	64.383	74.482	70.838	70.226	0.954085	0.950124	0.845474	0.954166	0.925962
																																				66	64.932	68.485	65.515	72.813	64.817	73.284	73.982	69.826	0.943739	0.966594	0.865088	1.00222	0.944411
																																				67	63.13	71.299	72.149	72.563	68.602	79.583	69.89	67.659	0.881335	1.06814	0.843135	0.977114	0.94243
																																				68	60.529	64.289	70.583	70.33	65.13	79.622	69.636	70.424	0.937163	1.07813	0.800071	0.935338	0.937676
																																				69	66.44	75.654	77.166	69.692	69.114	76.791	67.662	73.351	0.87415	1.18947	0.880311	0.872558	0.954124
																																				70	64.513	70.826	75.698	72.541	67.982	81.015	71.227	64.625	0.906657	1.12102	0.820746	1.04256	0.972745
																																				71	63.338	71.446	76.498	71.136	71.333	76.05	72.635	70.224	0.882419	1.15524	0.917428	0.978399	0.983372
																																				72	66.688	70.997	67.495	73	71.907	71.12	73.445	70.721	0.934967	0.993255	0.988917	0.982357	0.974874
																																				73	67.516	68.625	71.511	69.549	69.002	77.245	66.388	67.222	0.979293	1.10457	0.873719	0.934187	0.972943
																																				74	69.104	70.091	69.877	67.469	76.05	76.524	63.946	68.958	0.981362	1.11261	0.972035	0.877171	0.985794
																																				75	69.966	68.331	69.213	70.029	66.766	72.612	73.526	75.321	1.0192	1.06175	0.899347	0.92338	0.975918
																																				76	65.474	71.583	63.042	75.485	67.636	67.3	68.847	72.39	0.910432	0.897184	0.982977	0.899626	0.922555
																																				77	65.302	69.753	68.226	73.297	70.503	70.278	70.791	70.206	0.931863	0.999944	0.981225	0.953805	0.966709
																																				78	66.401	68.537	74.109	69.625	74.925	72.023	63.581	71.638	0.964357	1.14345	1.0175	0.839536	0.991212
																																				79	63.726	67.617	79.425	71.495	71.148	67.734	67.846	64.594	0.9381	1.19342	1.02739	0.993545	1.03811
																																				80	63.071	66.386	72.661	75.839	74.813	70.42	61.565	68.929	0.945675	1.02925	1.03911	0.844865	0.964725
																																				81	67.929	63.907	66.94	66.646	68.425	72.07	66.024	65.774	1.05802	1.07901	0.928626	0.949518	1.00379
																																				82	66.714	64.432	65.747	69.515	72.229	75.359	61.745	67.39	1.03063	1.01604	0.937469	0.866686	0.962706
																																				83	68.487	67.38	69.508	70.414	68.745	73.675	64.769	70.269	1.01173	1.06044	0.912644	0.871885	0.964176
																																				84	69.567	67.164	69.011	68.531	72.115	69.261	64.156	71.284	1.03099	1.08179	1.0184	0.851336	0.995629
																																				85	67.198	61.073	69.495	62.278	75.446	70.843	64.976	62.838	1.09521	1.19876	1.04165	0.978107	1.07843
																																				86	62.313	63.297	67.192	64.703	78.455	74.531	68.221	67.177	0.979905	1.11559	1.02959	0.960623	1.02143
																																				87	63.089	62.394	71.635	68.825	69.286	68.049	69.476	70.963	1.00647	1.11813	0.995874	0.926101	1.01164
																																				88	66.677	60.653	67.532	68.917	64.531	70.044	67.115	69.685	1.09424	1.05268	0.90111	0.911037	0.989766
																																				89	68.414	64.237	69.466	66.752	65.925	74.2	68.437	67.198	1.0601	1.11794	0.869014	0.963364	1.00261
																																				90	60.273	64.518	66.203	65.562	69.906	67.912	68.495	65	0.929887	1.08477	1.00681	0.996784	1.00456
																																				91	63.714	62.247	68.083	65.859	66.45	70.729	69.745	68.731	1.01884	1.11054	0.918921	0.959878	1.00204
																																				92	72.766	59.508	66.742	67.914	68.203	68.711	65.459	64.956	1.21714	1.05573	0.970862	0.953248	1.04925
																																				93	65.244	62.995	68.555	69.925	65.039	67.997	67.305	59.505	1.03092	1.05322	0.935545	1.06992	1.0224
																																				94	68.213	64.177	64.323	64.253	61.25	73.119	66.351	63.005	1.05798	1.07544	0.819325	0.996158	0.987224
																																				95	62.266	61.532	67.255	76.304	68.791	76.031	68.278	59.979	1.00725	0.946868	0.884955	1.07681	0.97897
																																				96	68.443	67.891	69.82	66.3	73.854	64.185	60.515	68.394	1.00347	1.1313	1.12544	0.836952	1.02429
																																				97	62.664	64.057	70.365	68.125	74.607	64.505	64.836	69.713	0.973733	1.10959	1.13127	0.879748	1.02359
																																				98	63.856	62.846	76.578	60.817	67.442	69.172	60.305	65.266	1.01138	1.35267	0.953632	0.874021	1.04792
																																				99	65.718	61.727	72.886	63.588	68.109	71.328	63.925	67.763	1.05974	1.23135	0.933953	0.892347	1.02935
																																				100	67.432	64.567	72.156	67.685	68.11	68.468	61.011	64.614	1.03955	1.14523	0.97298	0.893176	1.01273
																																				101	63.807	64.114	64.83	62.776	67.709	72.964	65.045	62.802	0.990613	1.10942	0.90765	0.979707	0.996846
																																				102	67.222	68.904	69.997	66.138	69.381	61.391	68.263	67.76	0.971081	1.13695	1.10539	0.952945	1.04159
																																				103	66.56	59.279	67.898	63.106	73.63	71.914	63.432	61.614	1.11764	1.15584	1.00143	0.973833	1.06219
																																				104	66.456	61.318	66.406	67.849	68.032	66.619	61.929	63.38	1.07878	1.05142	0.998839	0.924267	1.01333
																																				105	67.26	68.023	63.31	62.026	75.18	69.102	66.935	65.729	0.984214	1.09651	1.06412	0.963279	1.02703
																																				106	66.463	70.552	63.571	67.034	69.659	64.536	61.898	66.006	0.93769	1.01877	1.05574	0.887052	0.974812
																																				107	65.623	68.489	65.458	67.055	68.062	68.661	58.32	60.278	0.953726	1.04868	0.969561	0.915196	0.971791
																																				108	63.711	64.959	65.253	63.443	64.966	69.213	64.279	60.385	0.976256	1.10492	0.918077	1.00692	1.00154
																																				109	67.383	66.063	65.088	66.231	63.545	62.614	64.729	54.86	1.01527	1.05573	0.992637	1.11609	1.04493
																																				110	59.617	62.31	61.073	63.489	62.268	70.935	62.208	58.763	0.952359	1.03339	0.858588	1.00138	0.961428
																																				111	64.125	66.42	65.242	62.39	60.317	69.851	63.959	66.304	0.960986	1.12337	0.844593	0.912468	0.960355
																																				112	63.937	64.037	66.688	67.042	65.101	66.308	62.119	61.268	0.993825	1.06859	0.96029	0.959061	0.995442
																																				113	62.531	64.234	63.463	61.557	66.604	64.781	68.981	62.042	0.968989	1.10753	1.00562	1.05172	1.03346
																																				114	60.735	61.151	63.823	67.896	65.247	64.795	63.487	59.555	0.988608	1.00982	0.984917	1.00838	0.997931
																																				115	63.628	65.536	61.013	66.278	67.885	58.622	63.427	61.557	0.9664	0.988929	1.13264	0.974658	1.01566
																																				116	61.365	63.419	67.693	61.821	65.015	68.026	58.093	68.976	0.963141	1.1763	0.934801	0.796675	0.967731
																																				117	63.623	67.857	63.856	62.065	73.943	70.292	64.768	67.094	0.933271	1.10527	1.0289	0.91313	0.995141
																																				118	61.651	64.136	63.31	62.265	68.695	64.666	64.424	58.446	0.956812	1.0923	1.03903	1.04267	1.0327
																																				119	63.821	61.7	64.959	63.372	67.524	67.68	61.528	57.682	1.0296	1.10117	0.975839	1.00899	1.0289
																																				120	65.588	63.562	63.68	63.352	66.26	66.172	59.685	61.562	1.02711	1.07983	0.979394	0.917082	1.00085
[truncated: 35 more columns]

## Sheet: Supplementary Fig. 14
	14e		Analyzed at 0 °C, 50 mM Na+, 15 mM mg2+
			10 nM of strand 1 and strand 2
		Sequence		concentration (nM)
		CAGACTTTTT	strand 1	9.85
		GTCTG	strand 2	9.85
			strand1/strand2	0.149

## Sheet: Supplementary Fig. 18
	18b
		Live cell count	Death cell count	live cell count (%)	death cell count (%)
	sample 1	487	42	0.920605	0.0793951
	sample 2	1034	57	0.947754	0.0522456
	Average	760.5	49.5	0.93418	0.0658204
	STDEV	386.787	10.6066	0.0191976	0.0191976
