# Supplementary material for: Growing functional artificial cytoskeletons in the viscoelastic confinement of DNA synthetic cells
Source: Nat Chem Eng. 2025 Oct 7;2(10):627–39. doi: 10.1038/s44286-025-00289-5 (PMC12545198; doi:10.1038/s44286-025-00289-5)
Supplement: Supplementary file 4 — Oligonucleotide sequences used in this study. [file 44286_2025_289_MOESM4_ESM.xlsx]

## Sheet: Sheet1
	Name	Sequence (5’ → 3’)	Purification	Modification	Supplier
	Tp(A20-p)	/Phosphate/ATA GTG AGT CGT ATT ATT TTT TTT TTT TTT TTT TTT ATC CCT	HPLC	5’-Phosphorylation	Biomers
	Tp(A20-m)	/Phosphate/ATC TAT CCT AAT TTT TTT TTT TTT TTT TTT TGA ACC CGT AT	HPLC	5’-Phosphorylation	Biomers
	Tp(A20-s)	/Phosphate/CAC AAA CAT AGT TTT TTT TTT TTT TTT TTT TCA ACA AGA GT	HPLC	5’-Phosphorylation	Biomers
	Tp(T20-k)	/Phosphate/ATC CTC TAA AAT CAA AAA AAA AAA AAA AAA AAA GTA AAA CCA CAC G	HPLC	5’-Phosphorylation	Biomers
	Tp(A20-c)	/Phosphate/TCG TTC AGA TGT TTT TTT TTT TTT TTT TTT TTG GGG TCC TTA C	HPLC	5’-Phosphorylation	Biomers
	ligation-p	TAA TAC GAC TCA CTA TAG GGA T	HPLC	None	Biomers
	ligation-m	TTA GGA TAG ATA TAC GGG TTC	HPLC	None	Biomers
	ligation-s	CTA TGT TTG TGA CTC TTG TTG	HPLC	None	Biomers
	ligation-k	TTT TAG AGG ATC GTG TGG TTT T	HPLC	None	Biomers
	ligation-c	CAT CTG AAC GAG TAA GGA CCC CA	HPLC	None	Biomers
	primer-p	TAA TAC GAC TCA CTA TAG GG*A*T	Desalting	Phosphorothioated twice (*)	IDT
	primer-m	TTA GGA TAG ATA TAC GGG T*T*C	Desalting	Phosphorothioated twice (*)	IDT
	primer-s	CTA TGT TTG TGA CTC TTG T*T*G	Desalting	Phosphorothioated twice (*)	IDT
	primer-k	TTT TAG AGG ATC GTG TGG TT*T*T	Desalting	Phosphorothioated twice (*)	IDT
	primer-c	CAT CTG AAC GAG TAA GGA CCC*C*A	Desalting	Phosphorothioated twice (*)	IDT
	Atto488-m*	/ATTO488/TGA ACC CGT ATA TCT ATC CTA A	HPLC	5’-Atto488	Biomers
	Atto647-s*	/ATTO647N/CAA CAA GAG TCA CAA ACA TAG	HPLC	5’-Atto647N	Biomers
	Atto565-p*	/ATTO565/ATC CCT ATA GTG AGT CGT ATT A	HPLC	5’-Atto565	Biomers
	Atto647-k*	/ATTO647N/AAA ACC ACA CGA TCC TCT AAA A	HPLC	5’-Atto647N	Biomers
	Atto425-k*-r	/ATTO425/AAA ACC ACA CGA TCC TCT AAA ACC AAT CCA ATC ACA GCA CGG AGG CAC GAC ACA AAA AAA AA	HPLC	5’-Atto425	Biomers
	p*-A5-p*	ATC CCT ATA GTG AGT CGT ATT A AAAAA ATC CCT ATA GTG AGT CGT ATT A	HPLC	None	Biomers
	c*	TGG GGT CCT TAC T	HPLC	None	Biomers
	Atto565-c*	/ATTO565/TGG GGT CCT TAC T	HPLC	5’-Atto565	Biomers
	DBCO-r*	/DBCO/TTT TTT TTT GTG TCG TGC CTC CGT GCT GTG	HPLC	5’-DBCO	Biomers
	m13*-A1	ATA TCT ATC CTA AAA ATA AAC TCA GTG GAC AGC CGT TCT GGA GCG TTG GAC GAA ACT	HPLC	None	Biomers
	A1	CTC AGT GGA CAG CCG TTC TGG AGC GTT GGA CGA AAC T	HPLC	None	Biomers
	A2	GTC TGG TAG AGC ACC ACT GAG GCA TT	HPLC	None	Biomers
	A3	/ATTO488/TTC CAG AAC GGC TGT GGC TAA ACA GTA ACC GAA GCA CCA ACG CT	HPLC	5’-Atto488	Biomers
	A4	TGA GGA GTT TCG TGG TCA TCG TAC CT	HPLC	None	Biomers
	A5	CGA TGA CCT GCT TCG GTT ACT GTT TAG CCT GCT CTA C	HPLC	None	Biomers
	m13*-B1	ATA TCT ATC CTA AAA ATT AAC GTA TTG GAC ATT TCC GTA GAC CGA CTG GAC ATC TTC	HPLC	None	Biomers
	B1	CGT ATT GGA CAT TTC CGT AGA CCG ACT GGA CAT CTT C	HPLC	None	Biomers
	B2	CCT CAC CTT CAC ACC AAT ACG AGG TA	HPLC	None	Biomers
	B3	/ATTO647N/TTT CTA CGG AAA TGT GGC AGA ATC AAT CAT AAG ACA CCA GTC GG	HPLC	5’-Atto647N	Biomers
	B4	CAG ACG AAG ATG TGG TAG TGG AAT GC	HPLC	None	Biomers
	B5	CCA CTA CCT GTC TTA TGA TTG ATT CTG CCT GTG AAG G	HPLC	None	Biomers
	m13*-C1 (same as m13*-A1)	ATA TCT ATC CTA AAA ATA AAC TCA GTG GAC AGC CGT TCT GGA GCG TTG GAC GAA ACT	HPLC	None	Biomers
	C2-PC Linker	CAG ACT TTT T/PC Linker BMN/G TCT GGT AGA GCA CCA CTG AGA GGT A	HPLC	Photocleavable Linker	Biomers
	C3 (same as A3)	/ATTO488/TTC CAG AAC GGC TGT GGC TAA ACA GTA ACC GAA GCA CCA ACG CT	HPLC	5’-Atto488	Biomers
	C4	CAG ACA GTT TCG TGG TCA TCG TAC CT	HPLC	None	Biomers
	C5 (same as A5)	CGA TGA CCT GCT TCG GTT ACT GTT TAG CCT GCT CTA C	HPLC	None	Biomers
	m13*-D1 (same as m13*-A1)	ATA TCT ATC CTA AAA ATA AAC TCA GTG GAC AGC CGT TCT GGA GCG TTG GAC GAA ACT	HPLC	None	Biomers
	D2-substrate	TTG CAG ACT TTrA rUGT CTG GTA GAG CAC CAC TGA GAG GTA	HPLC	rA, rU	Biomers
	D3 (same as A3)	/ATTO488/TTC CAG AAC GGC TGT GGC TAA ACA GTA ACC GAA GCA CCA ACG CT	HPLC	5’-Atto488	Biomers
	D4 (same as C4)	CAG ACA GTT TCG TGG TCA TCG TAC CT	HPLC	None	Biomers
	D5 (same as A5)	CGA TGA CCT GCT TCG GTT ACT GTT TAG CCT GCT CTA C	HPLC	None	Biomers
	s*-DNAzyme	CAA CAA GAG TCA CAA ACA TAG CAG ACA GGC TAG CTA CAA CGA AAA GTC TGC AA	HPLC	None	Biomers
	s19*-E1	ACA AGA GTC ACA AAC ATA GAA AAA CGT ATT GGA CAT TTC CGT AGA CCG ACT GGA CAT CTT C	HPLC	None	Biomers
	E2	AGT TCA ACT GGT CCT TCA CAC CAA TAC GGC ATT	HPLC	None	Biomers
	E3 (same as B3)	/ATTO647N/TTT CTA CGG AAA TGT GGC AGA ATC AAT CAT AAG ACA CCA GTC GG	HPLC	5’-Atto647N	Biomers
	E4	ACC AGG AAG ATG TGG TAG TGG AAT GC	HPLC	None	Biomers
	E5 (same as B5)	CCA CTA CCT GTC TTA TGA TTG ATT CTG CCT GTG AAG G	HPLC	None	Biomers
	E2-inhibitor	CCA GTT GAA CTC AAG	HPLC	None	Biomers
	E2-activator	CCG GCT TGA GTT CAA CTG G	HPLC	None	Biomers
	E2-deactivator	CCA GTT GAA CTC AAG CCG G	HPLC	None	Biomers
