# Supplementary material for: Growing functional artificial cytoskeletons in the viscoelastic confinement of DNA synthetic cells
Source: Nat Chem Eng. 2025 Oct 7;2(10):627–39. doi: 10.1038/s44286-025-00289-5 (PMC12545198; doi:10.1038/s44286-025-00289-5)
Supplement: Supplementary file 6 — Statistical source data. [file 44286_2025_289_MOESM6_ESM.xlsx]

## Sheet: Fig. 2c
	Weight fraction of m barcode	0.001	0.005	0.01	0.05	0.1
		Relative intensity to 1% sample	Relative intensity to 1% sample	Relative intensity to 1% sample	Relative intensity to 1% sample	Relative intensity to 1% sample
		0.16195	0.4929	1.05683	7.36924	14.9768
		0.13121	0.57761	0.93279	7.38856	13.2763
		0.11961	0.44352	1.13236	7.91847	15.2785
		0.10407	0.3794	1.0842	7.45398	15.5225
		0.1706	0.44105	0.88388	8.61305	14.8623
		0.1182	0.38172	1.06438	7.16373	14.5533
		0.13734	0.46622	0.99382	7.99525	16.8253
		0.11217	0.37365	0.93606	7.11814	16.9226
		0.11389	0.40851	1.05742	7.12754	14.4369
		0.16357	0.48671	0.85825	7.60271	14.5321
				1.03381
				1.09186
				0.94949
				1.30949
				0.7228
				1.04763
				0.93203
				0.83119
				0.8522
				1.22949

## Sheet: Fig. 2g
		Concentration of local m barcode (nM)	100	200	400	800	1600	2000	4000
	DNT fraction	sample1	0.038848	0.115016	0.143548	0.642389	0.877964	0.956759	0.995322
		sample2	0.0292887	0.234434	0.151926	0.587426	0.428237	0.958906	0.961235
		sample3	0.0280887	0.247864	0.17005	0.659971	0.572379	0.939766	0.973195
		sample4	0.0316817	0.201063	0.185534	0.649106	0.450359	0.94467	0.986808
		sample5			0.193626
		sample6			0.19241
		sample7			0.294777
		sample8			0.263718
		sample9			0.285954
		sample10			0.278859
		Average	0.0319768	0.199594	0.21604	0.634723	0.582235	0.950025	0.97914
		STD	0.00481818	0.0597199	0.0584798	0.0323526	0.207091	0.00927639	0.0150176

## Sheet: Fig. 2h
		Time (day)	1	2	3	4	5	6	7	8	9	10	11	12	13	14	15	18	21
	DNT fraction	sample1	0.0690382	0.0660103	0.118626	0.170462	0.162966	0.179281	0.136535	0.120438	0.0681715	0.17035	0.0669499	0.13104	0.140513	0.249134	0.171394	0.179325	0.143548
		sample2	0.0556549	0.0990208	0.107115	0.213929	0.152351	0.165381	0.131715	0.100339	0.0859765	0.177981	0.144188	0.110017	0.176914	0.201925	0.149193	0.165012	0.151926
		sample3	0.0534766	0.0914561	0.10618	0.138736	0.174833	0.162369	0.143426	0.104928	0.116521	0.303212	0.11824	0.121391	0.0581478	0.212207	0.1373	0.183877	0.17005
		sample4	0.0492274	0.0885061	0.123256	0.158495	0.139547	0.164298	0.141228	0.111894	0.0840513	0.28189	0.130474	0.166359	0.124468	0.225667	0.202827	0.242615	0.185534
		sample5	0.0541169	0.0847386	0.131956	0.164421	0.128252	0.179471	0.168373	0.137041	0.149989	0.13509	0.216275	0.109024	0.147755	0.0910707	0.130712	0.19066	0.193626
		sample6	0.0821897	0.0760786	0.128104	0.180493	0.162194	0.14087	0.21902	0.183931	0.229448	0.230411	0.143165	0.116804	0.165243	0.140421	0.162287	0.158276	0.19241
		sample7	0.0685118							0.18267	0.120497	0.0803277	0.155651	0.180383	0.228211	0.236801	0.333919	0.336691	0.294777
		sample8	0.0877338							0.303492	0.0795485	0.104832	0.193229	0.197349	0.129437	0.263118	0.43114	0.291521	0.263718
		sample9	0.0578302							0.410802	0.163553	0.207852	0.210538	0.163017	0.19972	0.336737	0.335822	0.483219	0.285954
		sample10								0.386533	0.354025	0.144524	0.246496	0.181021	0.291931	0.189413	0.319154	0.334968	0.278859
		sample11								0.391558	0.267468	0.291408	0.36258	0.335963	0.34402
		sample12									0.22839	0.35842	0.269551	0.389051	0.286907
		sample13										0.298238	0.36955	0.404548	0.44046
		sample14										0.226101	0.221544	0.398361
		Average	0.0641977	0.0843017	0.119206	0.171089	0.153357	0.165278	0.156716	0.221239	0.162303	0.215045	0.203459	0.214595	0.210287	0.214649	0.237375	0.256616	0.21604
		STD	0.0135734	0.0117295	0.0107176	0.0251947	0.0170507	0.0141613	0.0330652	0.126199	0.0896194	0.0836631	0.0878941	0.114325	0.105199	0.0671996	0.107289	0.104876	0.0584798
