# Supplementary material for: Growing functional artificial cytoskeletons in the viscoelastic confinement of DNA synthetic cells
Source: Nat Chem Eng. 2025 Oct 7;2(10):627–39. doi: 10.1038/s44286-025-00289-5 (PMC12545198; doi:10.1038/s44286-025-00289-5)
Supplement: Supplementary file 7 — Statistical source data. [file 44286_2025_289_MOESM7_ESM.xlsx]

## Sheet: Fig. 6b
	without DNT			without DNT			with DNT			with DNT
	compression			retraction			compression			retraction
	indentation (μm)	force (pN)		indentation (μm)	force (pN)		indentation (μm)	force (pN)		indentation (μm)	force (pN)
	-7.0952	3.18058		5.89921	753.491		-9.74251	136.147		0.35735	1302.08
	-7.09489	3.16004		5.89963	750.486		-9.74175	133.986		0.35701	1283.38
	-7.09459	3.56763		5.89938	751.57		-9.74099	126.332		0.35684	1276.44
	-7.09428	2.3291		5.89915	753.739		-9.74023	125.473		0.35666	1287.31
	-7.09398	3.4495		5.89904	753.855		-9.73948	138.143		0.35645	1282.09
	-7.09367	7.61388		5.89898	752.082		-9.73872	128.697		0.35629	1275.9
	-7.09336	3.64176		5.89941	751.357		-9.73795	133.281		0.35591	1264.3
	-7.09306	1.83383		5.89912	752.195		-9.73719	134.45		0.35573	1266.46
	-7.09275	4.90432		5.89888	751.259		-9.73643	133.305		0.35547	1256.56
	-7.09245	0.9044		5.89901	750.303		-9.73567	128.427		0.35518	1254.87
	-7.09214	-0.11366		5.89868	751.309		-9.73491	139.749		0.35474	1263.94
	-7.09183	5.04395		5.89859	756.764		-9.73415	140.562		0.35456	1236.91
	-7.09153	2.83783		5.89844	750.46		-9.73339	137.734		0.35424	1252.22
	-7.09122	4.1659		5.89841	752.796		-9.73263	148.175		0.35383	1248.39
	-7.09091	5.21138		5.89824	752.409		-9.73187	143.381		0.35344	1252.99
	-7.09061	3.01812		5.89822	754.111		-9.73111	139.533		0.35315	1239.94
	-7.0903	4.22629		5.89819	754.129		-9.73035	128.742		0.35262	1235.92
	-7.08999	2.48043		5.89792	751.62		-9.72958	135.382		0.35238	1223.35
	-7.08969	1.8648		5.89783	748.08		-9.72882	135.86		0.35213	1230.98
	-7.08938	3.74298		5.89763	749.046		-9.72806	145.133		0.35161	1220.42
	-7.08907	1.36348		5.89757	751.215		-9.7273	137.414		0.35139	1211.85
	-7.08877	2.06004		5.89743	751.123		-9.72654	136.891		0.35087	1228.25
	-7.08846	-0.9445		5.89732	751.207		-9.72577	131.288		0.35047	1194.88
	-7.08815	2.17523		5.89723	754.189		-9.72501	133.708		0.35013	1209.49
	-7.08785	2.3131		5.89704	746.783		-9.72425	145.345		0.34984	1222.92
	-7.08754	4.83775		5.89691	748.761		-9.72349	138.853		0.3492	1209.72
	-7.08724	7.7798		5.89696	750.979		-9.72273	131.017		0.34892	1213.29
	-7.08693	3.40526		5.89664	747.3		-9.72196	145.731		0.34833	1192.85
	-7.08662	3.45535		5.89671	748.897		-9.7212	135.781		0.34793	1194.5
	-7.08632	2.1269		5.89656	745.912		-9.72044	139.357		0.34746	1189.18
	-7.08601	0.08347		5.89616	747.066		-9.71967	139.16		0.34696	1196.28
	-7.0857	-1.69664		5.89595	746.784		-9.71891	145.86		0.34658	1196.4
	-7.0854	1.91972		5.89619	749.779		-9.71815	139.307		0.34602	1193.93
	-7.08509	3.01442		5.89611	748.854		-9.71738	141.328		0.34567	1178.7
	-7.08478	3.88438		5.89584	745.839		-9.71662	154.233		0.34528	1175.14
	-7.08448	3.58126		5.89591	747.907		-9.71585	146.481		0.3447	1172.44
	-7.08417	7.77345		5.89537	747.19		-9.71509	146.221		0.34423	1173.88
	-7.08386	1.48733		5.89524	748.012		-9.71433	131.794		0.34372	1168.33
	-7.08355	2.19674		5.89539	744.117		-9.71356	146.685		0.34317	1176.21
	-7.08325	4.39385		5.89508	745.47		-9.7128	138.776		0.34286	1150.74
	-7.08294	1.5477		5.89507	743.923		-9.71203	139.727		0.34232	1161.73
	-7.08263	0.55532		5.89471	745.668		-9.71127	130.967		0.3419	1159.94
	-7.08233	2.48059		5.89467	745.57		-9.71051	137.924		0.34131	1134.25
	-7.08202	6.55931		5.89455	743.269		-9.70974	140.57		0.34084	1150.09
	-7.08171	5.41922		5.89441	743.531		-9.70898	126.898		0.34018	1138.39
	-7.08141	3.05898		5.89409	745.053		-9.70821	147.754		0.33978	1150.72
	-7.0811	3.28247		5.89424	746.935		-9.70744	118.376		0.33925	1116.99
	-7.08079	6.80463		5.89411	741.791		-9.70668	139.061		0.33885	1127.46
	-7.08048	4.80187		5.89367	743.594		-9.70591	146.075		0.33826	1143.55
	-7.08018	1.37562		5.89371	746.495		-9.70515	145.09		0.33786	1115.78
	-7.07987	1.33794		5.8936	745.399		-9.70438	139.444		0.33731	1115.88
	-7.07956	0.83575		5.89331	742.949		-9.70362	138.536		0.33667	1141.53
	-7.07926	5.04503		5.89315	747.192		-9.70285	142.927		0.33598	1114.37
	-7.07895	5.31989		5.89294	747.894		-9.70208	142.575		0.33572	1125.09
	-7.07864	2.48657		5.89294	748.036		-9.70132	132.746		0.33513	1120.95
	-7.07833	2.41036		5.89238	743.588		-9.70055	147.097		0.33454	1127.49
	-7.07803	3.76408		5.89235	743.18		-9.69979	148.556		0.33411	1108.2
	-7.07772	2.13807		5.89234	743.681		-9.69902	142.01		0.33346	1112.88
	-7.07741	-0.31207		5.89212	740.809		-9.69825	138.247		0.3329	1107.19
	-7.07711	5.11736		5.89195	741.409		-9.69748	136.299		0.33238	1108.21
	-7.0768	2.45959		5.89182	744.269		-9.69672	144.634		0.3319	1093.04
	-7.07649	4.62459		5.89174	744.301		-9.69595	129.286		0.3315	1096.14
	-7.07618	2.24294		5.89155	743.118		-9.69518	137.985		0.33072	1099.69
	-7.07588	5.51037		5.89126	747.485		-9.69442	139.264		0.33026	1106.89
	-7.07557	6.97966		5.89116	745.591		-9.69365	148.698		0.32979	1081.65
	-7.07526	0.60151		5.89087	745.823		-9.69288	154.255		0.32909	1100.69
	-7.07495	3.0512		5.89087	744.697		-9.69211	141.713		0.32863	1088.07
	-7.07465	5.10705		5.89034	741.228		-9.69135	148.034		0.32791	1090.69
	-7.07434	1.36824		5.89039	743.268		-9.69058	134.436		0.32745	1083.16
	-7.07403	6.11483		5.89016	743.602		-9.68981	141.253		0.32689	1089.9
	-7.07372	4.4674		5.89001	746.441		-9.68904	139.494		0.32628	1086.81
	-7.07342	6.4633		5.88981	746.345		-9.68827	141.656		0.32589	1068.44
	-7.07311	3.98318		5.88957	742.739		-9.68751	146.972		0.32514	1063.22
	-7.0728	3.85346		5.88943	742.29		-9.68674	136.663		0.32464	1044.29
	-7.07249	2.65127		5.88938	742.553		-9.68597	142.48		0.32401	1073.78
	-7.07219	0.80477		5.88922	744.251		-9.6852	141.54		0.32341	1103.44
	-7.07188	1.31507		5.88908	745.416		-9.68443	147.767		0.32292	1064.85
	-7.07157	3.49507		5.88906	742.46		-9.68366	142.894		0.32231	1070.55
	-7.07126	3.8063		5.88873	745.017		-9.68289	140.368		0.32181	1073.86
	-7.07095	0.27513		5.88828	743.281		-9.68212	154.234		0.32114	1065.2
	-7.07065	4.15048		5.88837	743.742		-9.68135	146.426		0.32056	1048.69
	-7.07034	0.95539		5.88804	740.865		-9.68058	143.161		0.32005	1055.98
	-7.07003	1.06754		5.88772	741.497		-9.67981	141.281		0.31948	1049.61
	-7.06972	2.6032		5.88796	743.351		-9.67904	139.709		0.3189	1032.23
	-7.06942	4.02328		5.88763	745.608		-9.67827	141.643		0.31828	1045.76
	-7.06911	0.1903		5.88743	742.716		-9.6775	145.583		0.31783	1042.45
	-7.0688	4.41884		5.88732	749.252		-9.67673	138.15		0.31713	1043.41
	-7.06849	5.10039		5.88712	747.745		-9.67596	152.68		0.3163	1034.3
	-7.06818	0.42614		5.88692	746.393		-9.67519	134.732		0.31574	1037.91
	-7.06788	0.79517		5.88658	744.55		-9.67442	139.317		0.31533	1046.97
	-7.06757	5.60596		5.88645	744.437		-9.67365	144.201		0.31485	1031.41
	-7.06726	2.40017		5.88638	744.776		-9.67288	146.634		0.31425	1029.5
	-7.06695	2.76062		5.88604	741.42		-9.67211	145.937		0.31357	1024.76
	-7.06664	7.45796		5.88585	743.683		-9.67134	147.822		0.31302	1010.17
	-7.06634	2.28709		5.88586	744.075		-9.67057	135.759		0.31241	1031.21
	-7.06603	0.21795		5.88568	742.525		-9.66979	144.729		0.31187	1005.82
	-7.06572	4.5942		5.88553	739.439		-9.66902	152.717		0.31139	1024.48
	-7.06541	3.0966		5.88534	740.747		-9.66825	151.959		0.31053	1019.06
	-7.0651	0.66143		5.88496	741.217		-9.66748	155.919		0.31002	1032
	-7.0648	4.38692		5.88482	742.977		-9.66671	152.166		0.30948	1010.14
	-7.06449	2.30281		5.88467	738.39		-9.66594	141.994		0.30887	1010.13
	-7.06418	3.65223		5.88417	739.801		-9.66516	144.782		0.30826	1017.82
	-7.06387	0.07182		5.88404	740.157		-9.66439	138.896		0.30758	1007.3
	-7.06356	7.49631		5.88381	741.364		-9.66362	149.031		0.30687	1015.47
	-7.06325	2.66364		5.88388	739.031		-9.66285	149.485		0.30641	979.173
	-7.06295	3.77972		5.88363	737.951		-9.66207	133.578		0.30574	1001.27
	-7.06264	5.28755		5.88321	739.944		-9.6613	135.215		0.30519	1011.97
	-7.06233	5.31836		5.88322	737.168		-9.66053	147.284		0.30443	992.536
	-7.06202	7.7766		5.88306	740.504		-9.65976	139.161		0.30402	997.799
	-7.06171	2.55434		5.88289	741.733		-9.65898	139.112		0.30332	999.952
	-7.0614	3.76035		5.88261	736.116		-9.65821	130.111		0.30265	996.139
	-7.0611	5.07978		5.8821	736.545		-9.65744	144.285		0.30206	969.667
	-7.06079	0.47617		5.88201	737.033		-9.65666	143.66		0.30147	979.632
	-7.06048	5.51387		5.88193	740.782		-9.65589	123.513		0.301	978.094
	-7.06017	8.47516		5.88196	736.82		-9.65511	140.101		0.30018	983.056
	-7.05986	0.13188		5.88179	736.987		-9.65434	130.616		0.29954	977.459
	-7.05955	1.88588		5.88123	736.181		-9.65357	145.899		0.29921	976.745
	-7.05925	1.72616		5.88114	736.018		-9.65279	130.123		0.29845	972.859
	-7.05894	3.16335		5.88112	737.56		-9.65202	144.525		0.29787	951.708
	-7.05863	2.75104		5.88049	736.368		-9.65124	135.523		0.29725	955.781
	-7.05832	4.23317		5.88086	733.674		-9.65047	130.577		0.29671	963.888
	-7.05801	4.59361		5.88059	737.193		-9.64969	133.481		0.29582	958.312
	-7.0577	1.70033		5.88001	739.948		-9.64892	125.454		0.29534	958.097
	-7.05739	8.03738		5.87994	737.061		-9.64815	139.547		0.29464	953.916
	-7.05708	1.78975		5.87992	739.701		-9.64737	142.95		0.29403	936.596
	-7.05678	7.8592		5.87961	738.317		-9.6466	141.678		0.29326	942.217
	-7.05647	3.52316		5.87936	740.46		-9.64582	147.043		0.29275	947.524
	-7.05616	3.113		5.87928	734.839		-9.64504	142.988		0.29228	940.607
	-7.05585	3.08171		5.87917	733.696		-9.64427	144.669		0.29172	938.764
	-7.05554	2.23699		5.8788	734.138		-9.64349	148.307		0.29088	924.606
	-7.05523	2.78582		5.87871	738.135		-9.64272	152.105		0.29032	940.109
	-7.05492	1.0827		5.8782	738.236		-9.64194	151.223		0.28958	939.692
	-7.05462	1.34468		5.87805	734.659		-9.64117	139.576		0.28899	947.594
	-7.05431	1.20851		5.87788	735.993		-9.64039	144.739		0.28844	931.972
	-7.054	1.29924		5.87784	739.528		-9.63961	138.343		0.28787	957.197
	-7.05369	1.83521		5.87757	736.433		-9.63884	146.09		0.28741	935.059
	-7.05338	5.71482		5.87722	735.988		-9.63806	139.208		0.28658	946.293
	-7.05307	2.84509		5.87717	736.493		-9.63728	145.872		0.28588	934.41
	-7.05276	4.18807		5.8771	734.572		-9.63651	122.08		0.28536	931.173
	-7.05245	2.54062		5.8766	735.617		-9.63573	126.925		0.28461	919.435
	-7.05214	1.15004		5.8765	735.219		-9.63495	136.671		0.28406	932.749
	-7.05183	0.36098		5.87625	731.604		-9.63418	130.409		0.28336	905.975
	-7.05153	-2.56868		5.87594	733.79		-9.6334	138.138		0.28267	900.901
	-7.05122	-0.0334		5.87578	732.868		-9.63262	133.332		0.28215	928.331
	-7.05091	4.30644		5.87591	736.869		-9.63184	139.885		0.28151	898.698
	-7.0506	2.77459		5.87556	734.012		-9.63107	142.403		0.28096	906.662
	-7.05029	2.11397		5.87519	734.922		-9.63029	147.504		0.28014	894.883
	-7.04998	4.7092		5.87494	733.201		-9.62951	137.587		0.27946	893.119
	-7.04967	3.18161		5.87487	734.432		-9.62873	129.468		0.27909	888.691
	-7.04936	3.7283		5.87439	734.174		-9.62796	141.038		0.27824	872.344
	-7.04905	6.13944		5.87434	730.839		-9.62718	134.623		0.27754	903.478
	-7.04874	1.91254		5.87405	735.236		-9.6264	135.142		0.27702	887.04
	-7.04843	6.11111		5.87394	732.994		-9.62562	130.85		0.27631	892.071
	-7.04812	2.41936		5.87386	731.626		-9.62484	143.584		0.27566	895.68
	-7.04782	2.40947		5.87355	732.138		-9.62406	147.143		0.27508	901.651
	-7.04751	0.86263		5.87333	734.943		-9.62328	134.385		0.27442	887.377
	-7.0472	3.65267		5.87291	729.641		-9.62251	123.331		0.27373	888.524
	-7.04689	7.44023		5.87287	732.94		-9.62173	126.698		0.27311	878.992
	-7.04658	4.58974		5.8729	734.824		-9.62095	130.491		0.27253	887.828
	-7.04627	7.49965		5.87239	732.68		-9.62017	133.191		0.27185	878.146
	-7.04596	6.14974		5.87197	733.969		-9.61939	140.264		0.27112	874.45
	-7.04565	3.64604		5.87192	734.256		-9.61861	131.301		0.27032	875.901
	-7.04534	2.02211		5.87198	732.625		-9.61783	132.699		0.26974	879.477
	-7.04503	4.23203		5.87172	731.147		-9.61705	127.791		0.2691	866.739
	-7.04472	4.86434		5.87114	728.127		-9.61627	139.315		0.26861	860.381
	-7.04441	5.86695		5.87124	728.926		-9.61549	134.288		0.26785	862.295
	-7.0441	3.68649		5.87092	730.27		-9.61471	133.549		0.26727	854.66
	-7.04379	7.09515		5.87071	730.322		-9.61393	141.495		0.26674	845.193
	-7.04348	4.07983		5.87067	731.065		-9.61315	126.646		0.26599	865.277
	-7.04317	3.98431		5.87022	730.03		-9.61237	132.222		0.26525	837.069
	-7.04286	1.55981		5.87029	731.734		-9.61159	143.232		0.26483	850.532
	-7.04255	0.05792		5.86993	726.653		-9.61081	130.177		0.26405	847.385
	-7.04224	0.77583		5.86989	731.15		-9.61003	131.633		0.26334	844.173
	-7.04193	-0.42639		5.86954	730.667		-9.60924	131.016		0.26282	838.913
	-7.04163	3.61803		5.86929	730.931		-9.60846	126.669		0.26225	837.711
	-7.04132	4.8925		5.86893	731.321		-9.60768	119.242		0.26142	834.91
	-7.04101	4.97251		5.8687	731.253		-9.6069	133.157		0.26095	834.834
	-7.0407	4.42961		5.86857	731.647		-9.60612	125.544		0.26027	837.286
	-7.04039	2.14638		5.86842	732.748		-9.60534	123.67		0.25954	833.894
	-7.04008	3.00129		5.86817	731.228		-9.60455	126.99		0.25871	818.474
	-7.03977	4.33142		5.86794	732.331		-9.60377	134.501		0.25812	826.31
	-7.03946	4.50561		5.86759	728.905		-9.60299	133.215		0.25743	818.073
	-7.03915	6.44581		5.86776	729.616		-9.60221	131.002		0.25685	827.719
	-7.03884	1.73299		5.86746	732.073		-9.60143	138.861		0.25624	827.579
	-7.03853	5.24441		5.86694	727.667		-9.60064	148.304		0.25551	815.28
	-7.03822	4.68865		5.86682	727.08		-9.59986	134.78		0.25481	824.606
	-7.03791	5.44295		5.86676	725.713		-9.59908	132.035		0.25424	819.559
	-7.0376	3.19397		5.86635	727.649		-9.5983	135.081		0.25345	795.183
	-7.03729	3.84766		5.86608	730.355		-9.59751	138.73		0.25299	806.003
	-7.03698	7.42541		5.86596	730.225		-9.59673	124.51		0.25231	794.049
	-7.03667	4.26883		5.86587	725.312		-9.59595	141.069		0.25155	813.373
	-7.03636	8.58296		5.86557	727.154		-9.59516	141.7		0.25082	783.29
	-7.03605	1.6974		5.8653	725.707		-9.59438	129.576		0.25044	805.483
	-7.03574	4.41464		5.86487	725.78		-9.5936	113.43		0.24961	799.524
	-7.03543	5.87534		5.86466	722.715		-9.59281	116.458		0.24904	806.232
	-7.03512	5.38595		5.86459	727.241		-9.59203	129.612		0.24826	800.032
	-7.03481	6.24941		5.86461	722.363		-9.59125	123.649		0.24775	776.748
	-7.0345	1.17267		5.86433	726.994		-9.59046	124.802		0.24695	794.717
	-7.03419	5.63022		5.864	726.217		-9.58968	136.258		0.24627	786.365
	-7.03388	6.4359		5.8638	726.198		-9.58889	128.871		0.24564	782.258
	-7.03357	6.81345		5.86354	724.473		-9.58811	133.328		0.245	775.968
	-7.03326	2.54586		5.8631	724.917		-9.58732	116.107		0.24434	780.635
	-7.03294	4.12		5.86287	722.349		-9.58654	128.156		0.24356	767.314
	-7.03263	4.61742		5.86302	725.065		-9.58576	135.409		0.2429	755.316
	-7.03232	7.93403		5.86241	720.785		-9.58497	127.343		0.24229	760.431
	-7.03201	6.00185		5.86262	724.422		-9.58419	131.465		0.24144	777.953
	-7.0317	6.88674		5.86203	723.055		-9.5834	128.129		0.24082	772.395
	-7.03139	3.85214		5.8617	721.497		-9.58261	133.054		0.24023	747.633
	-7.03108	7.36139		5.862	730.051		-9.58183	138.067		0.23979	762.768
	-7.03077	5.26866		5.86154	723.27		-9.58104	118.232		0.23896	765.52
	-7.03046	8.42472		5.86095	725.259		-9.58026	123.573		0.23833	774.623
	-7.03015	6.92282		5.86097	724.697		-9.57947	132.985		0.23773	758.314
	-7.02984	6.71168		5.86048	720.015		-9.57869	121.309		0.23711	765.002
	-7.02953	6.17732		5.86059	722.901		-9.5779	129.597		0.23655	761.845
	-7.02922	4.36931		5.86017	721.99		-9.57712	120.667		0.23572	765.439
	-7.02891	7.27491		5.86005	726.394		-9.57633	114.934		0.23508	753.068
	-7.0286	4.25102		5.86	723.87		-9.57554	123.211		0.23445	738.359
	-7.02829	3.70809		5.85977	723.301		-9.57476	129.585		0.23364	750.439
	-7.02798	3.89511		5.85923	725.941		-9.57397	123.116		0.23293	744.744
	-7.02767	3.43353		5.85907	724.531		-9.57318	119.158		0.23244	746.407
	-7.02736	3.98875		5.85916	724.84		-9.5724	119.209		0.2317	740.037
	-7.02705	5.25463		5.8587	721.796		-9.57161	119.932		0.23112	747.113
	-7.02673	2.78303		5.85862	721.711		-9.57082	134.559		0.2303	745.477
	-7.02642	4.76173		5.85843	718.828		-9.57003	127.819		0.22965	733.211
	-7.02611	3.8806		5.85814	721.365		-9.56925	122.626		0.22908	727.346
	-7.0258	6.55928		5.85791	717.185		-9.56846	125.764		0.22835	736.8
	-7.02549	5.72738		5.85772	722.751		-9.56767	129.241		0.22775	747.28
	-7.02518	5.16947		5.8576	722.418		-9.56689	123.241		0.22695	731.088
	-7.02487	4.74426		5.85714	720.031		-9.5661	119.995		0.22644	738.978
	-7.02456	7.50002		5.85696	719.398		-9.56531	125.455		0.22569	739.719
	-7.02425	1.59487		5.85663	721.914		-9.56452	121.699		0.22492	731.735
	-7.02394	3.40233		5.85651	721.591		-9.56373	111.291		0.22445	731.797
	-7.02363	6.17949		5.85626	720.288		-9.56294	126.984		0.22365	719.338
	-7.02332	5.60444		5.85606	722.32		-9.56216	109.944		0.22312	701.78
	-7.023	5.35907		5.85575	720.261		-9.56137	114.533		0.22238	703.639
	-7.02269	7.5497		5.85545	716.663		-9.56058	122.927		0.2218	722.323
	-7.02238	7.84588		5.85516	719.598		-9.55979	123.818		0.22105	719.144
	-7.02207	4.90976		5.85482	720.275		-9.559	119.409		0.22023	715.558
	-7.02176	8.05937		5.8549	717.803		-9.55821	119.384		0.21956	693.632
	-7.02145	7.53572		5.85473	720.503		-9.55742	116.705		0.21889	709.646
	-7.02114	5.69342		5.85463	718.737		-9.55663	110.229		0.21821	688.954
	-7.02083	6.05812		5.8544	716.492		-9.55584	117.134		0.21742	690.768
	-7.02052	4.78308		5.85388	716.229		-9.55506	115.057		0.21703	706.617
	-7.0202	5.5331		5.85343	716.637		-9.55427	120.826		0.21636	716.585
	-7.01989	7.8971		5.85329	717.667		-9.55348	111.319		0.21559	703.991
	-7.01958	5.75942		5.85306	715.051		-9.55269	103.247		0.21483	702.916
	-7.01927	6.93324		5.85314	718.149		-9.5519	124.421		0.21413	712.741
	-7.01896	8.10494		5.85292	715.029		-9.55111	109.693		0.21363	693.905
	-7.01865	7.62623		5.85247	715.519		-9.55032	127.8		0.2129	684.192
	-7.01834	5.4864		5.85228	717.952		-9.54953	119.7		0.21217	674.286
	-7.01803	2.84352		5.852	718.481		-9.54873	121.547		0.21147	677.868
	-7.01771	10.0346		5.85173	717.068		-9.54794	120.289		0.21087	675.034
	-7.0174	8.11528		5.85144	715.65		-9.54715	122.987		0.21014	678.869
	-7.01709	6.02038		5.85134	719.587		-9.54636	121.297		0.20951	669.85
	-7.01678	4.98083		5.85104	721.437		-9.54557	113.489		0.20875	679.473
	-7.01647	2.15171		5.85083	721.493		-9.54478	121.912		0.20805	676.918
	-7.01616	2.82464		5.85064	718.066		-9.54399	109.767		0.20735	646.84
	-7.01585	9.08029		5.85021	716.243		-9.5432	108.472		0.20682	647.493
	-7.01554	3.41059		5.8499	718.356		-9.54241	117.501		0.206	667.848
	-7.01522	4.8734		5.84999	716.477		-9.54161	109.768		0.20524	664.542
	-7.01491	6.35763		5.84972	716.218		-9.54082	103.081		0.20469	664.85
	-7.0146	8.02166		5.84937	714.466		-9.54003	125.967		0.20404	673.829
	-7.01429	9.55939		5.84911	718.578		-9.53924	103.965		0.2033	654.701
	-7.01398	5.26823		5.84898	717.342		-9.53845	130.147		0.20261	658.194
	-7.01367	6.95367		5.84892	710.826		-9.53766	125.254		0.20197	652.077
	-7.01335	8.85745		5.84851	717.687		-9.53686	115.545		0.20122	651.187
	-7.01304	9.80866		5.84849	716.163		-9.53607	107.854		0.20058	654.25
	-7.01273	8.71343		5.84802	714.494		-9.53528	129.211		0.19983	664.577
	-7.01242	4.12046		5.84782	714.865		-9.53449	114.962		0.19922	647.377
	-7.01211	6.29181		5.84732	712.596		-9.53369	114.975		0.19845	666.673
	-7.0118	5.5562		5.84735	708.498		-9.5329	114.319		0.19791	659.515
	-7.01148	5.15883		5.84698	713.201		-9.53211	117.227		0.19728	653.304
	-7.01117	7.18676		5.84695	712.294		-9.53131	123.407		0.19639	653.961
	-7.01086	7.75478		5.84675	715.473		-9.53052	121.362		0.19579	640.466
	-7.01055	7.13906		5.84629	713.853		-9.52973	123.489		0.19511	650.26
	-7.01024	9.56944		5.84616	714.016		-9.52893	110.321		0.19437	619.446
	-7.00993	10.2381		5.84594	712.673		-9.52814	114.711		0.19347	634.438
	-7.00961	8.50924		5.84563	713.465		-9.52735	136.201		0.19303	608.798
	-7.0093	4.25019		5.84538	715.037		-9.52655	112.19		0.1925	606.486
	-7.00899	10.1398		5.8451	714.339		-9.52576	106.705		0.19175	607.137
	-7.00868	4.32022		5.84511	711.392		-9.52496	117.306		0.19098	610.601
	-7.00837	6.99033		5.84474	711.039		-9.52417	103.448		0.1904	616.083
	-7.00805	5.28289		5.84457	710.742		-9.52338	105.505		0.18966	623.924
	-7.00774	5.66254		5.84436	710.417		-9.52258	106.879		0.18897	610.533
	-7.00743	6.47461		5.84414	712.681		-9.52179	112.644		0.18829	601.274
	-7.00712	5.99802		5.84396	709.519		-9.52099	111.547		0.18758	621.619
	-7.00681	7.34736		5.84357	710.5		-9.5202	107.761		0.18699	599.141
	-7.00649	6.03594		5.84343	711.117		-9.5194	107.522		0.18628	604.453
	-7.00618	9.38675		5.84306	712.672		-9.51861	105.508		0.18547	596.336
	-7.00587	8.05392		5.84286	709.889		-9.51781	110.169		0.18476	603.215
	-7.00556	4.01963		5.84239	710.667		-9.51702	108.307		0.18426	595.508
	-7.00525	3.23051		5.84236	713.525		-9.51622	111.246		0.18354	580.363
	-7.00493	3.78999		5.84236	709.463		-9.51543	111.445		0.18286	585.199
	-7.00462	9.11016		5.84195	711.953		-9.51463	108.692		0.18222	560.822
	-7.00431	6.65351		5.84148	710.729		-9.51384	121.002		0.18148	593.929
	-7.004	5.90934		5.8413	712.322		-9.51304	109.475		0.18056	583.02
	-7.00368	5.94434		5.84095	710.811		-9.51224	104.679		0.18028	562.47
	-7.00337	8.08786		5.84076	712.896		-9.51145	106.541		0.17951	581.323
	-7.00306	5.88594		5.84074	710.517		-9.51065	124.84		0.17875	573.881
	-7.00275	7.1261		5.84025	710.763		-9.50985	105.235		0.17797	575.806
	-7.00244	10.6417		5.8397	706.523		-9.50906	110.954		0.17734	555.001
	-7.00212	9.1077		5.83981	712.106		-9.50826	104.754		0.1766	558.581
	-7.00181	8.49196		5.83985	713.421		-9.50746	115.843		0.17584	576.048
	-7.0015	6.49982		5.83935	708.759		-9.50667	94.6128		0.17518	576.193
	-7.00119	9.03291		5.83909	710.134		-9.50587	114.788		0.17454	561.788
	-7.00087	8.66548		5.83858	710.314		-9.50507	108.338		0.17387	545.206
	-7.00056	7.17209		5.8389	711.985		-9.50428	103.816		0.17322	542.982
	-7.00025	9.69663		5.83842	709.909		-9.50348	96.4857		0.17241	540.401
	-6.99994	8.96958		5.83842	711.665		-9.50268	104.954		0.1717	553.582
	-6.99962	6.94319		5.83827	710.503		-9.50188	100.255		0.17109	552.365
	-6.99931	8.22831		5.83788	709.863		-9.50109	102.8		0.17036	543.199
	-6.999	9.20091		5.83757	709.072		-9.50029	108.656		0.16956	548.151
	-6.99869	8.93837		5.83714	714.126		-9.49949	104.729		0.16889	522.522
	-6.99837	4.01359		5.83698	711.496		-9.49869	103.265		0.16831	530.363
	-6.99806	9.79399		5.83686	711.665		-9.49789	101.347		0.16748	519.186
	-6.99775	2.39893		5.83637	708.802		-9.4971	106.997		0.16703	538.521
	-6.99744	7.35519		5.8359	712.024		-9.4963	112.205		0.16623	529.757
	-6.99712	12.3971		5.83601	711.797		-9.4955	125.676		0.16566	530.947
	-6.99681	6.51972		5.83575	712.932		-9.4947	125.112		0.16481	545.679
	-6.9965	6.24006		5.8357	710.398		-9.4939	103.97		0.16408	524.92
	-6.99618	8.08174		5.83526	710.163		-9.4931	104.154		0.16341	527.69
	-6.99587	6.6012		5.83506	710.275		-9.4923	103.324		0.16274	528.081
	-6.99556	7.75788		5.83504	710.342		-9.4915	108.262		0.16204	512.303
	-6.99525	5.14066		5.83439	709.968		-9.49071	105.742		0.1613	518.588
	-6.99493	6.43006		5.83399	709.534		-9.48991	106.925		0.16062	523.49
	-6.99462	8.12403		5.83404	708.714		-9.48911	113.371		0.15982	523.635
	-6.99431	6.20251		5.83382	709.505		-9.48831	113.538		0.15929	508.489
	-6.994	3.31558		5.83347	709.259		-9.48751	109.54		0.15859	521.888
	-6.99368	6.88473		5.83336	709.654		-9.48671	104.266		0.15789	505.71
	-6.99337	3.72595		5.8333	704.536		-9.48591	113.368		0.15706	505.932
	-6.99306	5.02176		5.83301	711.986		-9.48511	92.7879		0.15635	504.43
	-6.99274	5.30507		5.83235	708.285		-9.48431	110.963		0.15583	509.164
	-6.99243	5.19024		5.83252	705.614		-9.48351	101.319		0.15514	486.264
	-6.99212	8.33126		5.83203	707.079		-9.48271	85.1235		0.15425	481.913
	-6.9918	7.11186		5.83177	707.873		-9.48191	111.484		0.15363	484.559
	-6.99149	6.99915		5.83175	705.423		-9.48111	102.62		0.15289	500.298
	-6.99118	8.12372		5.83149	708.157		-9.4803	108.041		0.15227	485.456
	-6.99087	8.64249		5.83111	705.21		-9.4795	98.3107		0.15162	473.486
	-6.99055	7.36315		5.83107	711.298		-9.4787	101.126		0.15086	469.761
	-6.99024	9.33113		5.83063	705.11		-9.4779	106.397		0.15026	485.007
	-6.98993	5.20049		5.83039	712.378		-9.4771	100.866		0.14935	475.626
	-6.98961	5.93761		5.83044	704.114		-9.4763	99.4082		0.14886	478.816
	-6.9893	6.34507		5.83002	701.918		-9.4755	105.491		0.14814	474.609
	-6.98899	9.9763		5.82983	708.351		-9.4747	105.564		0.14737	477.982
	-6.98867	8.13611		5.82936	704.203		-9.47389	101.269		0.14661	465.861
	-6.98836	5.52531		5.82939	704.608		-9.47309	104.506		0.14593	446.737
	-6.98805	6.53855		5.82905	709.211		-9.47229	106.479		0.14523	456.038
	-6.98773	10.5679		5.82893	706.681		-9.47149	104.717		0.14434	462.585
	-6.98742	5.41195		5.82835	706.26		-9.47069	108.275		0.14393	465.347
	-6.98711	7.21937		5.82837	705.573		-9.46988	108.274		0.14332	456.079
	-6.98679	4.17187		5.82808	703.071		-9.46908	117.242		0.14234	457.843
	-6.98648	7.15878		5.82776	709.744		-9.46828	93.3689		0.14173	451.011
	-6.98617	7.33718		5.82749	707.801		-9.46748	100.305		0.141	424.318
	-6.98585	2.85334		5.82737	708.531		-9.46667	98.5647		0.14034	436.059
	-6.98554	4.94333		5.82712	703.054		-9.46587	96.7191		0.13967	442.15
	-6.98523	5.53915		5.8269	705.212		-9.46507	95.8909		0.13891	444.625
	-6.98491	7.13038		5.82652	703.156		-9.46426	95.4265		0.13821	448.021
	-6.9846	8.15861		5.82618	704.961		-9.46346	104.497		0.1376	455.356
	-6.98429	5.18176		5.82611	706.186		-9.46266	93.4606		0.13685	449.088
	-6.98397	2.59236		5.8257	703.089		-9.46185	113.203		0.13617	433.244
	-6.98366	5.55784		5.82564	706.15		-9.46105	89.638		0.13539	436.899
	-6.98335	8.33281		5.82526	706.305		-9.46025	101.33		0.13463	441.95
	-6.98303	4.92356		5.82508	703.814		-9.45944	95.0515		0.1341	426.653
	-6.98272	7.6921		5.8249	701.346		-9.45864	91.7646		0.13329	431.853
	-6.98241	6.62253		5.82446	704.183		-9.45783	96.454		0.13266	425.423
	-6.98209	7.80917		5.82451	702.698		-9.45703	95.0625		0.13198	436.335
	-6.98178	8.6683		5.82414	703.467		-9.45623	99.1848		0.13115	418.203
	-6.98146	10.161		5.82396	698.212		-9.45542	87.5079		0.13059	430.565
	-6.98115	7.68079		5.82335	696.988		-9.45462	105.843		0.12988	421.102
	-6.98084	11.4319		5.8234	699.155		-9.45381	91.193		0.12917	414.577
	-6.98052	6.35936		5.8231	701.26		-9.45301	102.401		0.12849	402.304
	-6.98021	8.27809		5.82283	704.002		-9.4522	96.8011		0.12779	403.278
	-6.9799	7.8871		5.82257	700.252		-9.4514	108.694		0.1269	418.476
	-6.97958	7.23923		5.82234	704.688		-9.45059	94.5126		0.1264	431.528
	-6.97927	7.15433		5.82214	704.025		-9.44979	85.907		0.12569	410.33
	-6.97895	4.95452		5.82171	698.909		-9.44898	94.8569		0.12507	405.35
	-6.97864	7.09159		5.82161	703.159		-9.44818	92.0584		0.12427	406.531
	-6.97833	8.18832		5.82144	703.331		-9.44737	99.2135		0.12348	411.899
	-6.97801	7.5597		5.82125	702.97		-9.44656	98.5201		0.12283	407.431
	-6.9777	8.34603		5.82117	698.301		-9.44576	94.5303		0.12205	395.706
	-6.97738	5.44197		5.82065	700.605		-9.44495	98.919		0.1214	395.352
	-6.97707	8.90407		5.82035	700.52		-9.44415	95.1342		0.12064	385.055
	-6.97676	11.3151		5.82012	702.995		-9.44334	92.9762		0.12008	397.745
	-6.97644	8.93121		5.81982	702.077		-9.44253	105.907		0.11937	381.093
	-6.97613	8.3561		5.81984	701.305		-9.44173	89.952		0.1186	375.574
	-6.97581	8.39966		5.81922	700.115		-9.44092	84.9511		0.11791	382.511
	-6.9755	8.22272		5.81896	703.301		-9.44011	89.4511		0.11718	381.441
	-6.97519	8.38184		5.81877	704.52		-9.43931	87.9656		0.11646	384.463
	-6.97487	10.2064		5.8187	700.13		-9.4385	100.542		0.11566	368.639
	-6.97456	8.89277		5.81846	700.308		-9.43769	88.2731		0.11488	362.305
	-6.97424	8.37333		5.8181	699.78		-9.43689	90.7294		0.11445	367.554
	-6.97393	6.83068		5.81775	701.142		-9.43608	102.05		0.11364	361.422
	-6.97361	8.76437		5.81759	699.526		-9.43527	93.6697		0.11288	369.744
	-6.9733	8.91067		5.81749	699.514		-9.43446	100.195		0.11227	338.662
	-6.97299	9.78263		5.81711	701.488		-9.43366	103.39		0.11139	354.547
	-6.97267	6.67731		5.81672	699.665		-9.43285	101.76		0.11083	343.812
	-6.97236	7.11901		5.8163	697.484		-9.43204	100.835		0.1102	347.719
	-6.97204	6.61027		5.81615	699.741		-9.43123	107.234		0.10931	329.415
	-6.97173	8.54824		5.81592	699.923		-9.43042	97.5877		0.10863	348.074
	-6.97142	10.3214		5.8158	701.827		-9.42962	98.9524		0.10803	358.767
	-6.9711	8.64388		5.81561	699.021		-9.42881	81.6622		0.10716	336.236
	-6.97079	7.69418		5.81523	701.86		-9.428	101.245		0.10647	340.868
	-6.97047	2.3819		5.81508	698.724		-9.42719	78.9218		0.10584	327.861
	-6.97016	6.49046		5.81497	696.871		-9.42638	91.9548		0.10509	343.269
	-6.96984	9.69781		5.81461	700.951		-9.42557	93.1778		0.10447	350.185
	-6.96953	5.1112		5.81414	700.248		-9.42476	100.615		0.10375	322.964
	-6.96921	6.26787		5.81404	699.638		-9.42395	96.9123		0.10282	335.544
	-6.9689	5.57717		5.814	705.286		-9.42315	97.5335		0.10228	319.448
	-6.96859	7.35244		5.81347	698.036		-9.42234	94.4104		0.10161	320.812
	-6.96827	7.75133		5.81333	703.473		-9.42153	109.423		0.10073	335.29
	-6.96796	6.66248		5.81308	700.055		-9.42072	92.7479		0.10016	325.19
	-6.96764	5.45376		5.81298	698.573		-9.41991	99.6065		0.09951	316.257
	-6.96733	8.71677		5.81287	697.757		-9.4191	100.628		0.09875	319.794
	-6.96701	8.7817		5.81257	702.735		-9.41829	105.634		0.09795	323.273
	-6.9667	9.19984		5.812	702.71		-9.41748	88.0817		0.09714	307.067
	-6.96638	7.45595		5.81163	697.819		-9.41667	85.9824		0.09657	319.205
	-6.96607	9.56091		5.81173	696.319		-9.41586	99.5385		0.0959	311.893
	-6.96575	7.35037		5.81144	697.766		-9.41505	93.6154		0.09504	315.812
	-6.96544	7.93334		5.81066	699.332		-9.41424	101.299		0.09448	316.392
	-6.96512	9.98046		5.81077	697.504		-9.41343	100.56		0.0938	310.219
	-6.96481	7.78279		5.81031	697.184		-9.41261	94.6619		0.09304	301.971
	-6.9645	10.2452		5.81041	696.589		-9.4118	96.6206		0.09235	315.638
	-6.96418	7.57657		5.81029	697.033		-9.41099	87.4382		0.0918	307.311
	-6.96387	8.15953		5.80974	695.691		-9.41018	96.279		0.09096	294.67
	-6.96355	5.46307		5.80971	694.611		-9.40937	94.4039		0.09021	290.287
	-6.96324	5.57297		5.80942	694.172		-9.40856	93.5149		0.08956	284.142
	-6.96292	9.98762		5.80909	697.6		-9.40775	99.4127		0.08894	275.593
	-6.96261	8.62691		5.80904	697.641		-9.40694	95.2486		0.08801	275.264
	-6.96229	9.30404		5.80873	694		-9.40613	92.8572		0.08743	260.635
	-6.96198	9.52954		5.80835	696.413		-9.40531	93.9911		0.08664	267.143
	-6.96166	7.9462		5.80835	693.199		-9.4045	90.7789		0.08592	268.528
	-6.96135	9.77071		5.80799	695.175		-9.40369	104.342		0.08522	270.177
	-6.96103	10.9316		5.80749	695.927		-9.40288	105.767		0.08456	261.931
	-6.96072	8.21805		5.80722	693.695		-9.40207	97.65		0.08382	290.607
	-6.9604	8.64046		5.80707	698.623		-9.40125	96.3164		0.08316	293.464
	-6.96009	8.84453		5.80667	696.864		-9.40044	95.2834		0.08234	273.596
	-6.95977	9.40179		5.80655	700.324		-9.39963	86.2563		0.08165	269.249
	-6.95946	7.82273		5.80624	695.833		-9.39882	91.6333		0.08095	280.115
	-6.95914	7.08708		5.80574	694.093		-9.398	87.3516		0.08021	275.43
	-6.95883	5.57009		5.8057	696.911		-9.39719	92.5089		0.07944	277.129
	-6.95851	10.3979		5.80547	698.023		-9.39638	98.6434		0.07877	270.401
	-6.9582	9.27477		5.8054	695.42		-9.39556	98.5406		0.07802	266.08
	-6.95788	7.66573		5.80481	700.01		-9.39475	94.6064		0.07727	253.669
	-6.95757	6.52978		5.80463	698.668		-9.39394	94.1569		0.07676	251.645
	-6.95725	4.44126		5.8047	694.709		-9.39312	91.6583		0.07587	264.428
	-6.95693	9.20695		5.80407	694.001		-9.39231	104.029		0.07502	260.205
	-6.95662	9.08994		5.80413	697.125		-9.3915	94.4167		0.07443	246.626
	-6.9563	11.4175		5.80372	696.59		-9.39068	97.9754		0.0738	256.963
	-6.95599	8.16232		5.80373	697.62		-9.38987	89.0366		0.0732	252.642
	-6.95567	6.13588		5.8033	698.395		-9.38905	93.1861		0.0723	253.466
	-6.95536	7.62217		5.80269	693.991		-9.38824	90.6176		0.07171	239.413
	-6.95504	7.81337		5.80263	695.4		-9.38743	105.132		0.07107	228.716
	-6.95473	4.51112		5.80236	697.406		-9.38661	107.8		0.07015	248.135
	-6.95441	8.43129		5.8024	693.89		-9.3858	94.2171		0.06939	243.188
	-6.9541	9.23472		5.80196	693.306		-9.38498	90.2514		0.0688	235.738
	-6.95378	7.46515		5.80187	695.886		-9.38417	107.057		0.06806	215.361
	-6.95347	12.3015		5.80164	692.881		-9.38335	105.256		0.06724	220.9
	-6.95315	6.97849		5.80116	695.234		-9.38254	92.6185		0.06665	230.925
	-6.95283	10.3763		5.80104	695.851		-9.38172	110.565		0.06589	226.709
	-6.95252	10.6917		5.8007	693.743		-9.38091	100.987		0.06524	209.76
	-6.9522	10.1616		5.80013	697.012		-9.38009	90.2927		0.06445	207.485
	-6.95189	7.21462		5.79999	691.794		-9.37928	98.6302		0.0638	209.647
	-6.95157	8.28777		5.8	694.575		-9.37846	106.145		0.06308	213.765
	-6.95126	8.738		5.79979	690.159		-9.37764	97.8504		0.06218	186.22
	-6.95094	9.16897		5.79938	693.701		-9.37683	93.026		0.06163	221.502
	-6.95062	9.44153		5.79894	691.197		-9.37601	103.227		0.06096	194.45
	-6.95031	6.64016		5.79912	690.471		-9.3752	93.6412		0.06	205.487
	-6.94999	7.61483		5.79864	693.126		-9.37438	87.1435		0.05939	202.767
	-6.94968	8.97697		5.79829	690.935		-9.37356	94.376		0.05874	188.097
	-6.94936	7.21381		5.79819	691.473		-9.37275	110.356		0.05802	192.404
	-6.94905	6.55305		5.79768	692.723		-9.37193	89.3909		0.05727	194.291
	-6.94873	8.02221		5.79756	695.982		-9.37111	102.704		0.05657	183.104
	-6.94841	8.04218		5.79722	687.85		-9.3703	102.292		0.05582	200.41
	-6.9481	4.79343		5.7971	691.903		-9.36948	90.218		0.055	189.894
	-6.94778	5.07025		5.79688	689.881		-9.36866	107.715		0.05447	191.295
	-6.94747	5.69816		5.79657	694.222		-9.36785	94.0543		0.05357	192.44
	-6.94715	7.12449		5.79645	687.848		-9.36703	99.2491		0.05296	198.332
	-6.94684	11.6633		5.79617	690.319		-9.36621	103.625		0.05221	199.589
	-6.94652	8.39099		5.79587	691.011		-9.36539	105.699		0.05136	178.954
	-6.9462	6.81406		5.79539	693.218		-9.36458	106.642		0.05082	155.103
	-6.94589	4.38088		5.7955	695.306		-9.36376	92.9174		0.05003	171.045
	-6.94557	6.3231		5.79502	692.873		-9.36294	104.451		0.04923	171.586
	-6.94526	7.22285		5.79487	694.71		-9.36212	103.39		0.04858	151.809
	-6.94494	5.20282		5.79454	690.547		-9.36131	106.176		0.04789	174.741
	-6.94462	7.9756		5.79431	690.622		-9.36049	100.088		0.04725	177.031
	-6.94431	6.4008		5.79398	686.23		-9.35967	91.962		0.04647	176.537
	-6.94399	5.80641		5.79384	690.587		-9.35885	94.1923		0.04565	182.324
	-6.94368	8.6798		5.7935	691.204		-9.35803	102.63		0.04495	198.528
	-6.94336	9.15784		5.79359	689.604		-9.35721	105.874		0.04424	175.081
	-6.94304	5.39962		5.7931	692.734		-9.35639	92.0594		0.04347	196.171
	-6.94273	8.57057		5.7929	690.767		-9.35558	106.934		0.04293	187.686
	-6.94241	8.85167		5.79265	691.226		-9.35476	112.312		0.04209	208.457
	-6.94209	9.3661		5.79234	690.316		-9.35394	93.5859		0.0414	186.222
	-6.94178	7.60722		5.79178	690.647		-9.35312	93.707		0.04063	170.583
	-6.94146	9.56443		5.79172	689.374		-9.3523	95.944		0.04007	167.808
	-6.94115	10.2223		5.79144	687.826		-9.35148	103.764		0.03927	179.793
	-6.94083	9.59578		5.79117	690.781		-9.35066	93.5189		0.0384	177.134
	-6.94051	8.80015		5.79094	686.055		-9.34984	97.1286		0.03777	178.272
	-6.9402	11.6307		5.79073	688.87		-9.34902	89.5628		0.03714	185.055
	-6.93988	8.05231		5.79044	694.653		-9.3482	93.1968		0.03631	169.457
	-6.93956	6.32982		5.79013	690.278		-9.34738	93.814		0.03559	152.696
	-6.93925	8.67876		5.78996	693.545		-9.34656	84.9607		0.03483	166.372
	-6.93893	11.6998		5.78996	690.082		-9.34574	94.649		0.0342	164.328
	-6.93861	8.73577		5.78963	691.189		-9.34492	98.3069		0.03345	142.302
	-6.9383	10.3012		5.78915	691.547		-9.3441	92.6929		0.03274	145.791
	-6.93798	7.71395		5.78905	689.335		-9.34328	101.547		0.032	152.305
	-6.93767	8.03143		5.7887	690.705		-9.34246	102.809		0.03129	142.137
	-6.93735	9.63973		5.78857	692.594		-9.34164	91.1975		0.03065	156.683
	-6.93703	7.15301		5.78833	691.106		-9.34082	95.4165		0.02971	155.672
	-6.93672	9.71387		5.78781	688.442		-9.34	102.408		0.02902	144.415
	-6.9364	8.56076		5.78762	688.211		-9.33917	99.2893		0.02847	142.507
	-6.93608	9.81369		5.78736	684.828		-9.33835	97.0793		0.02761	137.113
	-6.93577	13.4063		5.78692	685.49		-9.33753	97.5142		0.02686	123.179
	-6.93545	6.90597		5.78668	690.03		-9.33671	96.2254		0.02607	146.895
	-6.93513	12.1576		5.78665	689.089		-9.33589	111.597		0.02548	146.989
	-6.93482	8.43789		5.7866	687.015		-9.33507	95.463		0.02477	146.615
	-6.9345	6.42852		5.78613	687.117		-9.33425	98.2534		0.02407	140.866
	-6.93418	9.19916		5.78578	688.297		-9.33342	96.9414		0.02325	139.445
	-6.93387	8.27937		5.78537	687.925		-9.3326	89.5627		0.02268	142.301
	-6.93355	6.98285		5.78519	688.293		-9.33178	105.698		0.02201	155.902
	-6.93323	10.1709		5.78547	690.325		-9.33096	85.6882		0.02117	154.209
	-6.93292	5.92033		5.78478	688.113		-9.33013	94.1758		0.02043	147.913
	-6.9326	11.9276		5.7845	687.824		-9.32931	99.6099		0.01969	131.826
	-6.93228	6.88067		5.78439	686.457		-9.32849	101.753		0.01893	142.297
	-6.93197	11.6207		5.78415	691.22		-9.32767	96.2284		0.01823	125.302
	-6.93165	5.86097		5.78373	687.017		-9.32684	98.6554		0.01752	129.944
	-6.93133	8.79856		5.7836	688.68		-9.32602	103.452		0.01681	106.971
	-6.93101	9.39004		5.78342	684.854		-9.3252	100.825		0.01603	120.612
	-6.9307	11.6961		5.78332	684.841		-9.32437	96.2798		0.01531	134.349
	-6.93038	12.1806		5.78289	687.404		-9.32355	98.8519		0.01456	126.821
	-6.93006	8.01352		5.78236	689.83		-9.32273	96.8375		0.01389	113.403
	-6.92975	12.3125		5.78228	687.245		-9.3219	94.0552		0.01319	112.059
	-6.92943	9.07662		5.78219	684.435		-9.32108	111.105		0.01252	104.581
	-6.92911	11.1794		5.78161	687.757		-9.32026	100.46		0.01159	100.111
	-6.9288	8.73548		5.78157	680.544		-9.31943	94.9961		0.01099	97.7021
	-6.92848	9.27344		5.78113	685.579		-9.31861	102.044		0.01025	130.117
	-6.92816	11.3997		5.78124	684.916		-9.31778	95.6205		0.00941	107.626
	-6.92784	10.9637		5.78052	682.438		-9.31696	103.598		0.00874	115.956
	-6.92753	12.0369		5.78043	684.385		-9.31614	90.0739		0.0081	97.3623
	-6.92721	9.65075		5.78023	684.195		-9.31531	97.4629		0.00723	94.2532
	-6.92689	10.8116		5.78007	685.905		-9.31449	90.5836		0.00658	85.8247
	-6.92658	13.5095		5.77944	684.57		-9.31366	95.8336		0.00572	86.7569
	-6.92626	12.3778		5.77941	683.575		-9.31284	94.6822		0.00533	78.6739
	-6.92594	8.61096		5.77921	687.917		-9.31201	91.7635		0.00445	72.0475
	-6.92562	15.1726		5.77895	684.566		-9.31119	95.1749		0.00358	91.809
	-6.92531	7.62548		5.77877	685.606		-9.31036	90.4979		0.00281	80.1902
	-6.92499	6.22191		5.77808	685.093		-9.30954	96.8875		0.00221	85.9525
	-6.92467	13.8389		5.77808	680.708		-9.30871	97.3915		0.00137	81.1078
	-6.92435	9.31643		5.77781	687.192		-9.30789	92.4059		0.000631368	69.6207
	-6.92404	9.11374		5.77737	683.804		-9.30706	103.411		-9.68595e-06	76.3047
	-6.92372	11.6125		5.77718	684.826		-9.30623	101.526		-0.000648036	82.8507
	-6.9234	9.06586		5.77693	683.979		-9.30541	102.46		-0.00139	74.2861
	-6.92309	12.2967		5.77687	683.02		-9.30458	105.106		-0.00221	74.103
	-6.92277	7.05073		5.7766	686.735		-9.30376	104.089		-0.00299	69.4492
	-6.92245	10.9259		5.77648	681.75		-9.30293	101.876		-0.00369	66.9249
	-6.92213	9.93546		5.77621	682.039		-9.3021	107.487		-0.00448	86.7916
	-6.92182	8.97713		5.77572	684.761		-9.30128	111.405		-0.00515	75.9179
	-6.9215	13.0642		5.77549	681.264		-9.30045	106.365		-0.00592	83.1371
	-6.92118	10.4319		5.77521	685.717		-9.29962	88.8458		-0.0066	58.4476
	-6.92086	11.8197		5.77515	686.646		-9.2988	102.373		-0.00733	93.4665
	-6.92055	11.5956		5.77468	681.942		-9.29797	82.6366		-0.008	71.8959
	-6.92023	8.76214		5.77449	683.479		-9.29714	95.5202		-0.00865	47.0633
	-6.91991	12.6309		5.7741	681.609		-9.29632	99.6551		-0.00944	58.7931
	-6.91959	11.2294		5.77395	685.492		-9.29549	95.7696		-0.01037	64.2659
	-6.91927	13.4392		5.77391	682.982		-9.29466	93.6941		-0.011	68.2979
	-6.91896	10.6892		5.7737	683.809		-9.29383	101.911		-0.01164	59.4797
	-6.91864	9.0951		5.77351	683.79		-9.29301	97.8459		-0.01235	51.7251
	-6.91832	8.52637		5.77304	682.07		-9.29218	103.514		-0.01325	58.1548
	-6.918	10.9866		5.77253	682.514		-9.29135	107.003		-0.01391	52.3962
	-6.91769	10.0732		5.77246	679.795		-9.29052	102.388		-0.01471	55.5102
	-6.91737	11.7093		5.77205	679.338		-9.2897	116.314		-0.01522	42.8948
	-6.91705	11.0228		5.77169	680.98		-9.28887	100.505		-0.01611	39.7526
	-6.91673	9.15046		5.77149	683.351		-9.28804	108.478		-0.01688	30.1469
	-6.91642	9.82756		5.77171	679.273		-9.28721	112.717		-0.01745	48.0596
	-6.9161	11.393		5.77113	677.155		-9.28638	97.9334		-0.01833	45.3779
	-6.91578	8.14421		5.77079	680.615		-9.28555	113.574		-0.01901	30.2473
	-6.91546	8.85342		5.77036	680.281		-9.28473	110.384		-0.0198	45.6086
	-6.91514	9.07027		5.77014	682.99		-9.2839	98.6181		-0.02059	57.1368
	-6.91483	12.3161		5.77029	681.954		-9.28307	106.061		-0.02128	45.1849
	-6.91451	10.3431		5.76973	676.779		-9.28224	104.955		-0.02192	34.653
	-6.91419	10.7826		5.76977	679.47		-9.28141	109.939		-0.02256	44.3412
	-6.91387	10.0469		5.76924	678.317		-9.28058	101.085		-0.02358	36.2643
	-6.91355	11.486		5.76882	678.125		-9.27975	113.408		-0.02427	19.7127
	-6.91324	11.4567		5.76887	680.174		-9.27892	93.7086		-0.025	14.2345
	-6.91292	12.0482		5.76834	681.392		-9.27809	95.7915		-0.0258	24.4346
	-6.9126	10.0902		5.76819	683.093		-9.27726	108.185		-0.02653	43.5125
	-6.91228	12.8051		5.76774	678.029		-9.27643	93.1777		-0.02715	28.6564
	-6.91196	11.1276		5.76784	676.875		-9.2756	92.1165		-0.02793	13.8333
	-6.91165	11.019		5.76748	677.948		-9.27477	96.2978		-0.02866	6.39303
	-6.91133	11.3857		5.76725	676.384		-9.27394	107.545		-0.02945	1.04907
	-6.91101	12.6301		5.76697	680.368		-9.27311	107.678		-0.03019	12.247
	-6.91069	14.1356		5.76694	675.844		-9.27228	98.6457		-0.03096	0.02574
	-6.91037	10.1676		5.76669	677.692		-9.27145	100.365		-0.03167	3.82117
	-6.91005	8.15818		5.76624	675.834		-9.27062	104.493		-0.03225	-5.05567
	-6.90974	11.1364		5.76603	678.964		-9.26979	106.645		-0.03301	3.28024
	-6.90942	11.6722		5.76593	675.182		-9.26896	100.09		-0.03374	-5.93609
	-6.9091	9.05705		5.76524	675.237		-9.26813	100.863		-0.03454	-22.1896
	-6.90878	9.34455		5.76521	679.779		-9.2673	111.549		-0.03517	6.42745
	-6.90846	9.17823		5.7649	675.518		-9.26647	104.466		-0.03611	-10.3296
	-6.90814	12.5268		5.76452	677.91		-9.26564	101.502		-0.03689	-2.51126
	-6.90783	11.0847		5.7643	675.639		-9.2648	95.2187		-0.03757	-16.6642
	-6.90751	7.97503		5.76407	676.637		-9.26397	96.4155		-0.03833	-15.4269
	-6.90719	10.7692		5.76381	675.33		-9.26314	93.6951		-0.03904	-2.22391
	-6.90687	9.53255		5.76369	674.947		-9.26231	94.1779		-0.03966	0.09688
	-6.90655	7.06508		5.76329	679.163		-9.26148	101.047		-0.04067	-3.46962
	-6.90623	11.1415		5.76295	674.621		-9.26064	99.0531		-0.04129	-7.05801
	-6.90592	11.0929		5.76279	675.67		-9.25981	102.473		-0.04197	-3.92998
	-6.9056	10.4556		5.76256	675.226		-9.25898	104.639		-0.04268	-19.3436
	-6.90528	10.6361		5.76237	675.522		-9.25815	89.504		-0.04358	-21.5229
	-6.90496	10.9107		5.76211	679.365		-9.25732	98.8471		-0.04429	-30.91
	-6.90464	12.8465		5.76195	676.311		-9.25648	97.6736		-0.04487	-30.2237
	-6.90432	10.5674		5.7615	674.134		-9.25565	96.7247		-0.04573	-29.1145
	-6.904	10.8442		5.7613	677.96		-9.25482	106.434		-0.04633	-27.0373
	-6.90369	7.87149		5.76102	674.953		-9.25398	94.538		-0.04711	-27.7322
	-6.90337	10.3146		5.76062	675.63		-9.25315	105.246		-0.04786	-35.2941
	-6.90305	7.56241		5.76049	673.593		-9.25232	92.9262		-0.04868	-43.5545
	-6.90273	8.89023		5.76036	673.825		-9.25149	105.882		-0.04934	-36.7709
	-6.90241	8.72391		5.76022	675.559		-9.25065	108.922		-0.05018	-46.8291
	-6.90209	11.0385		5.75973	676.748		-9.24982	98.9977		-0.05072	-27.1879
	-6.90177	8.57321		5.7594	671.448		-9.24898	105.297		-0.05153	-40.921
	-6.90145	10.494		5.75923	675.484		-9.24815	94.4164		-0.05234	-52.9796
	-6.90114	9.2552		5.75917	671.775		-9.24732	93.5137		-0.05308	-48.5172
	-6.90082	10.5017		5.759	673.1		-9.24648	99.7488		-0.05386	-55.7655
	-6.9005	11.2494		5.7586	673.264		-9.24565	96.0908		-0.05455	-26.598
	-6.90018	11.7788		5.75806	674.031		-9.24482	103.126		-0.05523	-49.1616
	-6.89986	11.2849		5.75791	675.654		-9.24398	96.6615		-0.05605	-31.7671
	-6.89954	10.0397		5.75777	672.58		-9.24315	91.7209		-0.05673	-62.0952
	-6.89922	10.5327		5.75719	672.525		-9.24231	85.8491		-0.05755	-46.1406
	-6.8989	7.22185		5.75702	668.369		-9.24148	107.463		-0.05829	-65.5182
	-6.89859	8.99706		5.75686	675.202		-9.24064	88.3208		-0.05892	-64.5556
	-6.89827	8.37479		5.75661	671.934		-9.23981	98.8324		-0.05988	-69.0202
	-6.89795	4.82629		5.75625	671.629		-9.23897	106.333		-0.06047	-50.1969
	-6.89763	9.79957		5.75617	672.297		-9.23814	106.984		-0.06118	-60.6008
	-6.89731	9.33355		5.75581	674.841		-9.2373	91.5587		-0.06206	-53.7814
	-6.89699	10.8412		5.75533	674.518		-9.23647	86.6555		-0.06268	-60.5233
	-6.89667	5.51812		5.75505	671.329		-9.23563	98.0516		-0.06352	-54.9986
	-6.89635	12.3494		5.755	672.36		-9.2348	100.413		-0.06408	-63.0847
	-6.89603	7.538		5.75453	673.004		-9.23396	104.617		-0.06485	-63.9328
	-6.89571	8.77805		5.75434	675.208		-9.23313	100.225		-0.06561	-67.8133
	-6.89539	10.7052		5.75429	673.539		-9.23229	102.666		-0.06651	-59.0619
	-6.89508	12.5596		5.7538	674.577		-9.23146	109.463		-0.06726	-65.3543
	-6.89476	7.49774		5.75374	670.569		-9.23062	97.0838		-0.06779	-71.835
	-6.89444	8.01854		5.75358	672.821		-9.22978	90.4875		-0.06876	-105.322
	-6.89412	10.0099		5.75319	669.692		-9.22895	94.2241		-0.06944	-83.8207
	-6.8938	9.1372		5.75298	676.663		-9.22811	86.4714		-0.07027	-70.9417
	-6.89348	6.55626		5.7526	670.899		-9.22727	101.643		-0.07087	-82.5164
	-6.89316	7.43241		5.7521	674.538		-9.22644	81.9486		-0.0717	-82.2606
	-6.89284	9.0856		5.75211	669.403		-9.2256	95.623		-0.07248	-78.9867
	-6.89252	8.35201		5.75167	669.832		-9.22476	88.4331		-0.07316	-74.0344
	-6.8922	10.1422		5.75156	673.438		-9.22393	84.9572		-0.07379	-85.9734
	-6.89188	6.30685		5.75128	668.864		-9.22309	75.1532		-0.07473	-83.0272
	-6.89156	8.03495		5.75082	676.412		-9.22225	92.7343		-0.07542	-71.6425
	-6.89124	10.3046		5.75074	674.067		-9.22142	85.8829		-0.07625	-79.0247
	-6.89092	7.01087		5.75011	671.552		-9.22058	94.4385		-0.07692	-83.1553
	-6.89061	9.74933		5.75032	669.748		-9.21974	97.2329		-0.07775	-79.0478
	-6.89029	13.0401		5.75002	670.549		-9.2189	90.2922		-0.07849	-85.4403
	-6.88997	8.84298		5.74953	672.549		-9.21807	87.9432		-0.07916	-66.7544
	-6.88965	10.5197		5.74936	674.164		-9.21723	84.3356		-0.07979	-78.1582
	-6.88933	8.6623		5.74916	671.593		-9.21639	87.5641		-0.08047	-74.1571
	-6.88901	11.6876		5.74879	673.822		-9.21555	90.3959		-0.08128	-75.5097
	-6.88869	10.4895		5.74868	665.841		-9.21471	90.8595		-0.08207	-85.5098
	-6.88837	9.11586		5.74812	668.32		-9.21388	77.494		-0.08276	-87.7307
	-6.88805	5.48173		5.74848	670.16		-9.21304	80.4746		-0.0835	-64.2384
	-6.88773	10.5684		5.74797	670.085		-9.2122	85.4355		-0.08433	-64.6305
	-6.88741	7.97892		5.74766	668.442		-9.21136	90.6348		-0.08479	-75.4293
	-6.88709	6.88357		5.74723	671.949		-9.21052	90.0692		-0.08574	-72.6971
	-6.88677	11.1633		5.74691	671.335		-9.20968	95.9012		-0.08655	-75.6205
	-6.88645	10.0829		5.74652	671.528		-9.20884	93.7089		-0.08714	-55.8797
	-6.88613	7.35211		5.74613	670.075		-9.208	91.5832		-0.08802	-50.4676
	-6.88581	12.2847		5.74617	671.352		-9.20717	84.1306		-0.08883	-69.5824
	-6.88549	9.96277		5.74601	673.724		-9.20633	101.645		-0.0894	-54.9321
	-6.88517	11.2435		5.74581	674.042		-9.20549	83.9583		-0.09027	-49.0324
	-6.88485	8.50626		5.74521	670.729		-9.20465	92.0869		-0.09115	-67.2137
	-6.88453	6.19502		5.74503	671.532		-9.20381	83.3665		-0.0917	-56.9649
	-6.88421	9.24815		5.74499	669.105		-9.20297	77.7879		-0.09249	-57.5089
	-6.88389	9.29802		5.74444	673.121		-9.20213	83.7953		-0.09323	-88.5072
	-6.88357	9.64542		5.74434	669.329		-9.20129	80.9286		-0.09405	-74.5824
	-6.88325	12.69		5.74397	670.807		-9.20045	79.0914		-0.09465	-66.922
	-6.88293	11.0038		5.74385	670.548		-9.19961	87.071		-0.09553	-75.7618
	-6.88261	10.0133		5.74364	671.604		-9.19877	72.8936		-0.09633	-79.0867
	-6.88229	7.83695		5.74367	668.439		-9.19793	75.282		-0.09694	-84.5854
	-6.88197	10.158		5.74338	670.524		-9.19709	77.1903		-0.0979	-76.9834
	-6.88165	9.1397		5.74291	669.5		-9.19625	90.7957		-0.09852	-85.5572
	-6.88133	8.48529		5.7424	670.226		-9.19541	70.1106		-0.0993	-83.1395
	-6.88101	9.76386		5.74228	667.129		-9.19457	69.623		-0.09993	-96.9923
	-6.88069	4.97593		5.74194	669.478		-9.19372	79.0165		-0.10079	-85.5359
	-6.88037	12.4066		5.74168	666.642		-9.19288	86.6697		-0.10151	-81.5288
	-6.88005	5.21049		5.74145	668.481		-9.19204	74.5272		-0.10239	-91.254
	-6.87973	8.29574		5.7413	666.836		-9.1912	79.4294		-0.10295	-97.7948
	-6.87941	7.35877		5.74098	665.223		-9.19036	70.5649		-0.10373	-85.3724
	-6.87909	10.2942		5.7408	667.74		-9.18952	74.877		-0.10447	-81.9055
	-6.87877	7.33218		5.74053	669.079		-9.18868	58.537		-0.10532	-71.8847
	-6.87845	6.81692		5.74015	664.991		-9.18784	74.7293		-0.10603	-87.0794
	-6.87813	8.74193		5.74001	661.783		-9.18699	67.6001		-0.1067	-99.9973
	-6.87781	5.09282		5.73974	664.271		-9.18615	56.8108		-0.10742	-94.1574
	-6.87749	9.58443		5.73948	666.32		-9.18531	74.695		-0.10817	-97.1807
	-6.87717	8.86152		5.73912	670.621		-9.18447	44.7376		-0.1089	-88.849
	-6.87685	6.40258		5.73862	668.939		-9.18363	71.9702		-0.1098	-83.5396
	-6.87653	6.70717		5.73852	664.663		-9.18278	61.0543		-0.11043	-90.6961
	-6.87621	9.4028		5.73814	664.955		-9.18194	63.1036		-0.11119	-88.3165
	-6.87589	6.53501		5.7381	669.468		-9.1811	60.6113		-0.11197	-79.7387
	-6.87557	14.2375		5.73796	665.834		-9.18025	64.5981		-0.11287	-86.7661
	-6.87525	14.281		5.73774	664.642		-9.17941	67.4201		-0.11328	-108.494
	-6.87493	10.086		5.73715	663.72		-9.17857	58.5361		-0.11419	-111.769
	-6.87461	8.80224		5.73696	664.489		-9.17773	55.3015		-0.11485	-122.796
	-6.87429	11.4786		5.73672	664.166		-9.17688	52.4181		-0.11575	-97.9252
	-6.87397	7.37566		5.7364	663.077		-9.17604	59.6822		-0.11642	-109.354
	-6.87365	9.83584		5.73628	666.687		-9.1752	56.7405		-0.11733	-103.241
	-6.87333	8.44934		5.73599	660.268		-9.17435	58.3152		-0.1179	-106.914
	-6.87301	12.5813		5.73571	662.677		-9.17351	67.7078		-0.11872	-113.504
	-6.87269	7.69921		5.73561	662.838		-9.17267	55.2938		-0.11953	-90.5154
	-6.87237	10.4184		5.73527	664.144		-9.17182	66.3628		-0.12017	-108.129
	-6.87204	8.43252		5.73474	667.174		-9.17098	61.4645		-0.12081	-105.258
	-6.87172	5.554		5.73483	662.204		-9.17013	73.7747		-0.12167	-97.7009
	-6.8714	10.949		5.73442	662.605		-9.16929	54.9543		-0.12238	-99.7081
	-6.87108	9.35054		5.73407	667.27		-9.16845	63.8295		-0.12308	-105.021
	-6.87076	9.04932		5.73363	663.822		-9.1676	72.7889		-0.12392	-101.017
	-6.87044	8.01602		5.73375	665.403		-9.16676	59.3232		-0.1246	-104.333
	-6.87012	7.52428		5.73319	663.239		-9.16591	62.0861		-0.1254	-100.607
	-6.8698	12.0245		5.73329	664.732		-9.16507	69.4099		-0.12617	-92.3085
	-6.86948	5.33994		5.73269	661.699		-9.16422	58.723		-0.12684	-127.188
	-6.86916	7.43834		5.73242	668.971		-9.16338	55.9217		-0.12776	-120.24
	-6.86884	8.22455		5.7323	662.822		-9.16253	64.4394		-0.12862	-125.244
	-6.86852	8.35359		5.73195	662.499		-9.16169	57.0166		-0.12947	-131.566
	-6.8682	10.2508		5.73185	661.025		-9.16084	58.0683		-0.13003	-113.709
	-6.86788	6.87138		5.73159	661.963		-9.16	59.3738		-0.13072	-135.35
	-6.86755	7.66401		5.73122	664.939		-9.15915	56.401		-0.13148	-119.72
	-6.86723	2.7669		5.73107	664.724		-9.15831	61.194		-0.13237	-130.316
	-6.86691	6.06404		5.73066	665.664		-9.15746	45.2577		-0.13308	-122.023
	-6.86659	7.25483		5.73042	662.186		-9.15661	54.25		-0.13375	-132.183
	-6.86627	6.11662		5.73031	664.608		-9.15577	61.3571		-0.13452	-116.782
	-6.86595	3.6962		5.72997	663.343		-9.15492	61.6018		-0.13517	-98.0051
	-6.86563	2.7635		5.72956	665.883		-9.15408	49.9254		-0.13603	-82.141
	-6.86531	2.07269		5.72916	665.323		-9.15323	59.5558		-0.1368	-95.885
	-6.86499	7.00098		5.7289	664.167		-9.15238	59.4793		-0.13753	-107.071
	-6.86467	7.72082		5.72888	661.248		-9.15154	47.0264		-0.13845	-111.33
	-6.86434	6.32147		5.72832	663.715		-9.15069	64.5423		-0.13899	-98.4855
	-6.86402	4.87929		5.7281	662.705		-9.14985	41.3275		-0.13975	-96.3743
	-6.8637	7.27739		5.72775	664.459		-9.149	52.7278		-0.14048	-97.8281
	-6.86338	6.12847		5.72772	661.306		-9.14815	50.0993		-0.14142	-94.6548
	-6.86306	6.39452		5.7275	662.377		-9.1473	47.9689		-0.14205	-96.6764
	-6.86274	7.35197		5.72727	664.593		-9.14646	50.9139		-0.14273	-110.397
	-6.86242	7.64583		5.72717	661.736		-9.14561	54.2832		-0.1435	-114.078
	-6.8621	5.65353		5.72643	663.047		-9.14476	54.7396		-0.14428	-109.837
	-6.86178	3.13249		5.72632	664.017		-9.14392	52.9655		-0.14511	-102.791
	-6.86146	5.90518		5.72633	660.49		-9.14307	59.4672		-0.14573	-90.1995
	-6.86113	8.36106		5.72592	662.276		-9.14222	53.4498		-0.14657	-108.44
	-6.86081	3.14498		5.72563	664.514		-9.14137	52.9258		-0.14735	-85.5036
	-6.86049	4.73178		5.72541	664.097		-9.14052	50.7335		-0.14806	-117.279
	-6.86017	7.15983		5.72494	661.589		-9.13968	54.0294		-0.14888	-122.593
	-6.85985	2.92844		5.72474	661.292		-9.13883	50.5519		-0.14962	-126.328
	-6.85953	7.36866		5.72444	663.478		-9.13798	48.9117		-0.15042	-124.637
	-6.85921	7.19801		5.72427	655.597		-9.13713	42.3308		-0.15107	-105.787
	-6.85888	7.76586		5.72384	659.633		-9.13628	41.4723		-0.15186	-107.883
	-6.85856	9.7765		5.72366	659.152		-9.13544	53.1973		-0.15272	-121.184
	-6.85824	7.58083		5.7236	662.132		-9.13459	43.0318		-0.15326	-116.249
	-6.85792	7.2218		5.72326	663.498		-9.13374	45.1988		-0.15398	-110.898
	-6.8576	7.61841		5.72293	657.37		-9.13289	43.9915		-0.15478	-114.24
	-6.85728	6.28969		5.72271	657.219		-9.13204	41.3617		-0.15567	-129.064
	-6.85696	8.31744		5.72216	659.917		-9.13119	43.0131		-0.15634	-111.987
	-6.85663	4.38144		5.72194	658.019		-9.13034	42.2585		-0.1571	-120.182
	-6.85631	9.78066		5.72198	656.825		-9.12949	50.1555		-0.15787	-132.198
	-6.85599	10.4106		5.72157	657.472		-9.12864	43.6048		-0.15869	-126.966
	-6.85567	6.74003		5.72122	661.962		-9.12779	46.096		-0.15934	-134.619
	-6.85535	8.15771		5.72109	660.614		-9.12694	46.851		-0.16028	-116.272
	-6.85503	9.32495		5.72078	660.107		-9.12609	48.6453		-0.1608	-132.262
	-6.8547	11.2542		5.7207	657.982		-9.12524	37.8641		-0.16176	-136.464
	-6.85438	5.04062		5.7202	660.802		-9.1244	39.8792		-0.16242	-143.501
	-6.85406	9.31173		5.7199	662.603		-9.12354	35.1136		-0.16326	-120.451
	-6.85374	5.39928		5.71969	659.677		-9.1227	39.3469		-0.16396	-116.269
	-6.85342	9.07959		5.71967	658.492		-9.12184	36.682		-0.16462	-113.379
	-6.8531	8.32026		5.71903	658.871		-9.12099	36.1518		-0.16543	-120.506
	-6.85277	8.74899		5.71887	661.845		-9.12014	27.0931		-0.16629	-124.046
	-6.85245	8.4927		5.71871	655.857		-9.11929	26.9312		-0.16702	-126.475
	-6.85213	6.18571		5.71838	658.764		-9.11844	35.6339		-0.16779	-117.353
	-6.85181	5.17164		5.71817	655.815		-9.11759	26.5799		-0.16856	-127.615
	-6.85149	6.33672		5.71792	661.794		-9.11674	18.4386		-0.16929	-143.283
	-6.85117	7.68805		5.71737	659.087		-9.11589	32.3497		-0.17015	-135.046
	-6.85084	7.85131		5.7172	658.356		-9.11504	30.188		-0.17068	-137.508
	-6.85052	5.79692		5.71687	661.372		-9.11419	34.1682		-0.17152	-144.066
	-6.8502	7.11183		5.7169	655.067		-9.11334	32.622		-0.17233	-146.219
	-6.84988	4.66357		5.71666	658.79		-9.11249	19.236		-0.17312	-128.223
	-6.84956	5.58677		5.71635	660.561		-9.11163	20.214		-0.17374	-155.95
	-6.84923	9.59884		5.71578	657.967		-9.11078	35.1078		-0.17461	-144.748
	-6.84891	7.5423		5.71571	662.202		-9.10993	33.2128		-0.17539	-141.671
	-6.84859	5.42797		5.71555	658.319		-9.10908	31.4113		-0.17611	-147.866
	-6.84827	9.31162		5.71533	661.561		-9.10823	31.5802		-0.17691	-137.808
	-6.84795	6.70708		5.71488	660.339		-9.10737	27.3062		-0.17763	-139.724
	-6.84762	9.30637		5.71484	658.116		-9.10652	26.822		-0.17842	-110.744
	-6.8473	4.9872		5.7144	657.564		-9.10567	31.3005		-0.17909	-118.704
	-6.84698	8.65466		5.71436	659.643		-9.10482	29.1055		-0.17986	-134.846
	-6.84666	6.3712		5.71377	656.851		-9.10396	27.9155		-0.18048	-134.693
	-6.84634	9.89309		5.71394	658.622		-9.10311	31.3972		-0.18146	-130.24
	-6.84601	7.34421		5.71351	657.563		-9.10226	30.917		-0.18231	-127.433
	-6.84569	8.094		5.71319	659.599		-9.10141	38.0481		-0.18297	-108.107
	-6.84537	7.4631		5.71247	656.348		-9.10055	29.4298		-0.18358	-149.958
	-6.84505	8.81441		5.71257	655.912		-9.0997	35.9476		-0.18439	-140.334
	-6.84473	7.32727		5.71217	659.723		-9.09885	23.4928		-0.18513	-127.996
	-6.8444	6.12268		5.71214	656.226		-9.09799	38.9844		-0.18607	-127.754
	-6.84408	7.92781		5.7118	652.977		-9.09714	23.7478		-0.18678	-122.028
	-6.84376	5.53519		5.71148	659.425		-9.09629	43.3918		-0.18747	-141.124
	-6.84344	7.13265		5.71124	657.266		-9.09543	36.8727		-0.18819	-131.031
	-6.84311	7.21672		5.71101	653.343		-9.09458	40.5577		-0.18902	-125.38
	-6.84279	8.73928		5.71039	656.154		-9.09373	42.1487		-0.18976	-131.208
	-6.84247	5.68307		5.71039	652.606		-9.09287	29.0187		-0.19053	-138.486
	-6.84215	11.7673		5.71025	654.314		-9.09202	21.1778		-0.19132	-117.799
	-6.84182	3.40018		5.70995	654.302		-9.09116	31.5201		-0.1922	-117.146
	-6.8415	6.67162		5.70949	649.966		-9.09031	29.0057		-0.19295	-121.699
	-6.84118	6.44743		5.7094	654.162		-9.08946	36.9648		-0.19373	-127.046
	-6.84086	6.39877		5.70892	649.075		-9.0886	28.7909		-0.19421	-132.953
	-6.84053	7.44396		5.70874	654.446		-9.08775	26.9344		-0.19522	-132.636
	-6.84021	9.73927		5.70863	653.783		-9.08689	26.2784		-0.19593	-131.108
	-6.83989	9.51508		5.7081	656.002		-9.08604	22.789		-0.19683	-149.958
	-6.83957	6.47814		5.70799	656.512		-9.08518	32.9023		-0.1976	-160.192
	-6.83924	7.62394		5.70772	655.558		-9.08433	31.6956		-0.19828	-154.835
	-6.83892	9.01377		5.70741	653.313		-9.08347	26.4217		-0.19897	-124.415
	-6.8386	4.25148		5.70697	655.619		-9.08262	24.2762		-0.19967	-136.821
	-6.83828	7.97458		5.70705	654.068		-9.08176	28.7233		-0.20057	-141.568
	-6.83795	6.33974		5.70651	653.88		-9.08091	22.8852		-0.20133	-147.534
	-6.83763	7.15803		5.70653	652.117		-9.08005	15.2527		-0.202	-140.126
	-6.83731	8.49648		5.70589	650.112		-9.07919	18.7077		-0.20279	-138.834
	-6.83699	4.80236		5.70602	654.034		-9.07834	43.6318		-0.20361	-135.95
	-6.83666	6.31419		5.70571	654.144		-9.07748	33.0477		-0.20419	-133.857
	-6.83634	5.34078		5.70522	653.59		-9.07663	22.5786		-0.20515	-137.254
	-6.83602	6.70279		5.705	652.657		-9.07577	32.6756		-0.20579	-132.909
	-6.83569	5.65874		5.70469	651.228		-9.07491	28.0006		-0.20639	-147.646
	-6.83537	6.09385		5.70437	653.457		-9.07406	36.2679		-0.20734	-136.857
	-6.83505	6.32347		5.70412	655.84		-9.0732	32.8688		-0.208	-132.184
	-6.83473	5.09533		5.70408	652.238		-9.07234	14.8482		-0.20888	-140.388
	-6.8344	2.71127		5.70373	652.992		-9.07149	21.9183		-0.20955	-149.168
	-6.83408	4.49068		5.70336	654.053		-9.07063	30.5424		-0.21041	-160.834
	-6.83376	1.55647		5.70339	654.302		-9.06977	26.2214		-0.21111	-136.523
	-6.83343	7.8376		5.70288	654.525		-9.06892	23.341		-0.21204	-155.54
	-6.83311	4.72571		5.70252	652.751		-9.06806	32.4643		-0.2127	-166.012
	-6.83279	4.00919		5.70216	648.723		-9.0672	30.439		-0.21335	-166.307
	-6.83247	8.14326		5.70211	652.204		-9.06635	25.6004		-0.21415	-158.795
	-6.83214	3.48373		5.70201	652.836		-9.06549	24.7247		-0.21492	-174.857
	-6.83182	6.42977		5.70115	648.896		-9.06463	10.4683		-0.21578	-158.675
	-6.8315	4.89338		5.70094	651.9		-9.06377	19.6308		-0.21651	-171.942
	-6.83117	5.78016		5.70102	650.687		-9.06292	34.0402		-0.21734	-164.684
	-6.83085	5.2841		5.7006	649.352		-9.06206	15.1873		-0.21794	-157.225
	-6.83053	7.89622		5.70042	651.018		-9.0612	24.6851		-0.21907	-160.835
	-6.8302	8.89217		5.70046	651.342		-9.06034	22.3357		-0.21968	-177.101
	-6.82988	4.78704		5.70004	653.847		-9.05948	20.8919		-0.22057	-176.818
	-6.82956	5.0252		5.69961	652.944		-9.05863	28.4137		-0.22115	-168.054
	-6.82923	5.97407		5.69924	649.88		-9.05777	25.5049		-0.22203	-164.138
	-6.82891	6.24008		5.69898	648.894		-9.05691	18.7381		-0.22283	-167.777
	-6.82859	3.76608		5.69889	653.531		-9.05605	18.9496		-0.22347	-162.887
	-6.82826	6.95401		5.69838	647.966		-9.05519	38.5692		-0.22432	-177.52
	-6.82794	3.59381		5.69817	649.465		-9.05433	26.7396		-0.22495	-162.684
	-6.82762	6.64261		5.69778	646.587		-9.05347	22.2135		-0.22579	-177.817
	-6.8273	6.07806		5.69761	648.345		-9.05262	22.3824		-0.22656	-173.003
	-6.82697	3.65973		5.69769	651.61		-9.05176	12.3886		-0.2274	-171.957
	-6.82665	5.75167		5.69718	649.71		-9.0509	20.1577		-0.22802	-172.501
	-6.82633	3.10644		5.69686	647.324		-9.05004	23.9044		-0.22889	-189.402
	-6.826	8.07963		5.69641	651.708		-9.04918	19.054		-0.22957	-163.149
	-6.82568	5.09832		5.69638	646.389		-9.04832	18.1598		-0.23032	-163.694
	-6.82536	4.6044		5.69584	649.571		-9.04746	26.7353		-0.23104	-178.059
	-6.82503	3.83862		5.69574	647.887		-9.0466	9.2682		-0.23195	-191.603
	-6.82471	8.98093		5.69542	648.029		-9.04574	2.51203		-0.23265	-189.988
	-6.82439	5.29963		5.69529	647.287		-9.04488	16.1179		-0.23339	-183.767
	-6.82406	5.38581		5.69501	647.007		-9.04402	13.3615		-0.23407	-178.231
	-6.82374	3.98642		5.69472	649.724		-9.04316	20.4338		-0.23498	-175.422
	-6.82341	7.81438		5.6945	646.445		-9.0423	16.7561		-0.23571	-191.638
	-6.82309	7.55808		5.6942	648.546		-9.04144	10.2517		-0.23658	-183.975
	-6.82277	8.10234		5.69397	645.742		-9.04058	18.4731		-0.23741	-195.867
	-6.82244	6.97909		5.69342	643.596		-9.03972	18.4926		-0.23811	-185.463
	-6.82212	7.08668		5.69335	647.221		-9.03886	14.7125		-0.23886	-198.756
	-6.8218	8.69697		5.69306	644.912		-9.038	21.629		-0.23958	-199.825
	-6.82147	3.41235		5.69281	648.359		-9.03714	9.25143		-0.24025	-184.038
	-6.82115	6.41404		5.6926	648.571		-9.03627	25.2039		-0.24117	-186.767
	-6.82083	6.42103		5.69225	649.557		-9.03541	16.3561		-0.2421	-198.552
	-6.8205	4.79258		5.69173	646.685		-9.03455	18.5041		-0.24271	-186.675
	-6.82018	8.38721		5.69185	645.226		-9.03369	30.9366		-0.24361	-205.326
	-6.81985	4.57105		5.69148	643.518		-9.03283	18.2287		-0.24418	-195.983
	-6.81953	5.65905		5.6912	646.147		-9.03197	22.6973		-0.24514	-192.198
	-6.81921	6.86263		5.69114	645.669		-9.03111	23.1509		-0.24581	-206.271
	-6.81888	6.33444		5.69061	647.204		-9.03024	11.0301		-0.2467	-211.916
	-6.81856	4.74452		5.69017	647.984		-9.02938	22.3787		-0.24737	-215.433
	-6.81824	4.59951		5.69024	642.498		-9.02852	17.3175		-0.24801	-210.537
	-6.81791	10.5552		5.68969	646.393		-9.02766	28.164		-0.24887	-208.927
	-6.81759	6.28742		5.68978	640.16		-9.0268	22.4552		-0.24958	-213.574
	-6.81726	5.24549		5.68943	645.754		-9.02593	15.0464		-0.25045	-217.023
	-6.81694	6.61603		5.6892	642.051		-9.02507	15.5289		-0.25111	-217.842
	-6.81662	7.37865		5.68877	644.758		-9.02421	16.5218		-0.2521	-202.1
	-6.81629	5.54255		5.68843	642.98		-9.02335	13.4398		-0.25276	-206.126
	-6.81597	4.81529		5.68811	635.109		-9.02248	34.9156		-0.25351	-209.52
	-6.81564	1.67984		5.68786	644.227		-9.02162	15.86		-0.25431	-229.657
	-6.81532	3.89379		5.68767	649.75		-9.02076	19.9538		-0.25503	-218.151
	-6.815	6.42454		5.68741	648.89		-9.01989	19.864		-0.25587	-211.432
	-6.81467	8.44369		5.68723	643.942		-9.01903	8.52906		-0.25649	-214.067
	-6.81435	5.99537		5.68705	642.016		-9.01817	6.77109		-0.25723	-215.802
	-6.81402	9.45516		5.68657	644.175		-9.0173	4.81654		-0.2581	-212.624
	-6.8137	6.27689		5.68632	639.736		-9.01644	21.1232		-0.25887	-206.616
	-6.81338	6.64562		5.68612	643.193		-9.01558	-1.8013		-0.25972	-208.744
	-6.81305	5.56944		5.68585	640.394		-9.01471	11.0303		-0.26037	-203.012
	-6.81273	4.29204		5.68542	642.208		-9.01385	16.4154		-0.26127	-208.496
	-6.8124	9.5585		5.68516	645.715		-9.01299	15.7163		-0.26201	-185.677
	-6.81208	4.80047		5.68488	645.576		-9.01212	17.991		-0.26274	-221.255
	-6.81176	6.88811		5.68476	647.609		-9.01126	6.79318		-0.26352	-229.339
	-6.81143	3.49578		5.68466	642.677		-9.01039	17.723		-0.26439	-205.677
	-6.81111	5.30729		5.68433	643.085		-9.00953	20.6347		-0.26518	-210.114
	-6.81078	7.63468		5.68373	644.297		-9.00867	14.7193		-0.26589	-193.828
	-6.81046	7.01873		5.68366	639.406		-9.0078	18.6224		-0.26672	-216.283
	-6.81013	5.72633		5.68345	640.308		-9.00694	22.4595		-0.26734	-219.159
	-6.80981	8.46685		5.68323	643.083		-9.00607	18.8994		-0.2682	-212.25
	-6.80949	5.96716		5.68243	641.958		-9.00521	13.2926		-0.26899	-206.396
	-6.80916	8.37804		5.68263	643.119		-9.00434	14.2861		-0.26982	-223.03
	-6.80884	7.36821		5.68225	641.428		-9.00348	18.5555		-0.27051	-222.432
	-6.80851	7.08192		5.68207	642.902		-9.00261	20.0715		-0.27127	-213.1
	-6.80819	6.42315		5.68185	642.798		-9.00175	15.5723		-0.27205	-227.205
	-6.80786	4.25312		5.68137	640.135		-9.00088	14.1796		-0.27283	-221.336
	-6.80754	9.34616		5.68102	645.513		-9.00002	12.4326		-0.27364	-185.635
	-6.80721	2.96554		5.68096	639.608		-8.99915	13.7669		-0.27441	-214.075
	-6.80689	4.30396		5.68108	638.451		-8.99828	7.85514		-0.27506	-193.918
	-6.80657	6.52647		5.68026	642.161		-8.99742	10.8329		-0.27595	-198.184
	-6.80624	9.5795		5.67981	641.674		-8.99655	20.6059		-0.27681	-197.499
	-6.80592	6.70736		5.67978	639.138		-8.99569	18.6658		-0.2774	-207.898
	-6.80559	4.31898		5.67935	634.981		-8.99482	20.924		-0.27838	-197.316
	-6.80527	6.83473		5.67915	644.572		-8.99395	17.8171		-0.27899	-191.302
	-6.80494	4.10599		5.67917	638.913		-8.99309	9.823		-0.27979	-212.557
	-6.80462	4.52181		5.67883	641.23		-8.99222	9.71648		-0.28073	-211.663
	-6.80429	3.0753		5.67836	639.713		-8.99136	24.6575		-0.28145	-204.551
	-6.80397	3.72014		5.67807	640.919		-8.99049	6.97595		-0.28221	-197.34
	-6.80364	-0.66542		5.67793	643.026		-8.98962	10.6113		-0.2829	-193.206
	-6.80332	3.73193		5.67748	638.677		-8.98875	9.7652		-0.28371	-185.783
	-6.80299	2.47379		5.67753	639.703		-8.98789	16.8115		-0.28456	-181.863
	-6.80267	3.49111		5.67712	641.979		-8.98702	22.2176		-0.28534	-179.64
	-6.80235	6.25516		5.67696	637.711		-8.98615	11.2471		-0.28602	-186.216
	-6.80202	1.85889		5.67646	637.624		-8.98529	14.1167		-0.28676	-170.605
	-6.8017	3.70463		5.6765	640.279		-8.98442	24.741		-0.28761	-178.849
	-6.80137	3.73943		5.6759	641.228		-8.98355	28.0723		-0.28834	-170.653
	-6.80105	1.09202		5.67581	639.169		-8.98268	15.3159		-0.28904	-176.378
	-6.80072	1.84391		5.67523	636.749		-8.98182	19.3777		-0.28996	-184.888
	-6.8004	2.33037		5.67504	641.363		-8.98095	13.6042		-0.29053	-172.51
	-6.80007	0.43645		5.67482	638.495		-8.98008	16.3909		-0.29144	-173.714
	-6.79975	6.47779		5.67487	639.964		-8.97921	10.6413		-0.29228	-172.133
	-6.79942	3.72122		5.67444	640.673		-8.97834	19.7267		-0.29307	-169.411
	-6.7991	2.78416		5.67427	641.599		-8.97748	24.9601		-0.29373	-175.444
	-6.79877	2.28164		5.67383	641.51		-8.97661	20.0896		-0.29449	-176.18
	-6.79845	4.33503		5.67382	638.329		-8.97574	9.23496		-0.2952	-151.242
	-6.79812	2.14356		5.67323	635.633		-8.97487	8.94488		-0.29607	-136.763
	-6.7978	2.63429		5.67292	639.943		-8.974	12.9116		-0.29678	-161.736
	-6.79747	3.75222		5.67302	638.747		-8.97313	16.9811		-0.29769	-154.618
	-6.79715	5.94688		5.67255	641.68		-8.97226	23.0841		-0.29841	-164.776
	-6.79682	1.36223		5.67212	639.035		-8.9714	10.3317		-0.29913	-169.916
	-6.7965	6.48739		5.67178	639.723		-8.97053	14.5023		-0.29983	-159.014
	-6.79617	6.7041		5.67165	640.158		-8.96966	7.67312		-0.30063	-175.784
	-6.79585	4.61753		5.67138	636.62		-8.96879	18.0921		-0.30154	-148.869
	-6.79552	3.79394		5.67125	638.01		-8.96792	11.9285		-0.30223	-163.2
	-6.7952	-0.66871		5.67103	638.812		-8.96705	10.786		-0.30289	-169.939
	-6.79487	4.29162		5.6705	634.563		-8.96618	19.0155		-0.30385	-165.109
	-6.79455	2.65029		5.67	639.526		-8.96531	12.2603		-0.30458	-180.54
	-6.79422	2.3126		5.67009	642.513		-8.96444	18.0195		-0.30532	-164.653
	-6.7939	2.20824		5.66974	639.598		-8.96357	16.0206		-0.30622	-171.589
	-6.79357	3.59159		5.66958	638.237		-8.9627	11.87		-0.30705	-170.965
	-6.79324	5.27036		5.66939	634.687		-8.96183	12.1008		-0.30771	-163.847
	-6.79292	4.59232		5.66898	639.38		-8.96096	17.0536		-0.30856	-170.388
	-6.79259	6.56862		5.66867	638.207		-8.96009	14.1966		-0.30922	-162.181
	-6.79227	7.06577		5.66845	637.598		-8.95922	28.0898		-0.31004	-156.437
	-6.79194	3.53		5.66814	633.459		-8.95835	11.2003		-0.31092	-154.884
	-6.79162	5.28797		5.66806	638.303		-8.95748	12.7606		-0.31175	-168.249
	-6.79129	7.34563		5.66753	634.498		-8.95661	15.384		-0.31253	-170.106
	-6.79097	4.88658		5.66699	636.614		-8.95574	15.0251		-0.31315	-166.139
	-6.79064	-0.09409		5.667	638.357		-8.95487	26.3249		-0.31405	-153.187
	-6.79032	2.31033		5.66685	638.111		-8.95399	19.9743		-0.31489	-178.942
	-6.78999	3.86708		5.66664	638.181		-8.95312	19.2737		-0.31556	-175.989
	-6.78967	2.2964		5.66616	639.888		-8.95225	18.1797		-0.31631	-164.466
	-6.78934	1.47492		5.66613	637.544		-8.95138	23.9092		-0.31703	-183.491
	-6.78901	1.00878		5.66583	635.788		-8.95051	14.141		-0.31798	-174.931
	-6.78869	5.4147		5.66541	634.228		-8.94964	34.9197		-0.3188	-171.173
	-6.78836	0.8022		5.6652	639.796		-8.94877	21.6868		-0.31959	-182.231
	-6.78804	2.69928		5.66479	637.511		-8.94789	30.7513		-0.32026	-169.32
	-6.78771	7.29143		5.66492	636.814		-8.94702	22.585		-0.32099	-186.967
	-6.78739	7.57451		5.6645	635.941		-8.94615	44.7516		-0.32187	-189.179
	-6.78706	7.66707		5.66407	637.074		-8.94528	21.8303		-0.32268	-194.212
	-6.78673	6.31045		5.6639	638.607		-8.94441	17.8138		-0.32329	-163.399
	-6.78641	4.77186		5.66348	637.035		-8.94353	27.2653		-0.3241	-181.127
	-6.78608	5.30752		5.66305	634.584		-8.94266	14.2044		-0.32494	-165.249
	-6.78576	0.76568		5.66293	637.182		-8.94179	9.72529		-0.32572	-155.063
	-6.78543	5.1095		5.6627	637.966		-8.94092	33.5389		-0.32652	-147.965
	-6.78511	1.52233		5.66244	635.693		-8.94004	16.0911		-0.32721	-159.302
	-6.78478	5.73559		5.6621	633.491		-8.93917	8.84041		-0.32802	-145.825
	-6.78445	3.08603		5.66161	633.274		-8.9383	34.5516		-0.32875	-153.579
	-6.78413	4.07764		5.66168	638.001		-8.93742	27.9326		-0.32968	-159.715
	-6.7838	4.48702		5.66139	635.135		-8.93655	28.3196		-0.33045	-171.824
	-6.78348	1.1075		5.6609	635.853		-8.93568	31.9439		-0.33108	-169.662
	-6.78315	8.18275		5.66084	638.562		-8.9348	28.5296		-0.33209	-151.54
	-6.78282	0.45137		5.66041	635.833		-8.93393	17.9627		-0.33283	-164.859
	-6.7825	-0.7704		5.66025	632.156		-8.93306	25.8654		-0.33352	-160.45
	-6.78217	2.30402		5.65986	635.942		-8.93218	28.048		-0.33427	-152.683
	-6.78185	3.87574		5.65966	634.559		-8.93131	37.929		-0.33521	-147.905
	-6.78152	3.85913		5.65946	634.098		-8.93044	33.5886		-0.33576	-147.53
	-6.78119	7.98032		5.65926	634.146		-8.92956	30.1432		-0.33687	-164.781
	-6.78087	5.64114		5.65896	637.768		-8.92869	35.2261		-0.33751	-156.766
	-6.78054	4.21388		5.65863	636.521		-8.92781	27.0435		-0.33826	-157.343
	-6.78022	5.66572		5.65856	631.887		-8.92694	26.9034		-0.33893	-159.301
	-6.77989	7.0298		5.65824	636.488		-8.92607	32.8617		-0.33986	-154.388
	-6.77957	6.04349		5.65774	629.029		-8.92519	38.9645		-0.34067	-152.884
	-6.77924	2.67469		5.65744	638.401		-8.92432	39.9769		-0.34155	-155.326
	-6.77891	5.07697		5.65697	630.06		-8.92344	32.5921		-0.34224	-160.328
	-6.77859	3.92583		5.65674	636.549		-8.92257	36.8484		-0.34299	-143.078
	-6.77826	6.27672		5.65644	630.335		-8.92169	27.5755		-0.34379	-136.861
	-6.77793	9.07501		5.65632	631.837		-8.92082	39.7421		-0.34463	-154.984
	-6.77761	3.95517		5.65618	632.045		-8.91994	30.9493		-0.34543	-155.464
	-6.77728	3.99422		5.65561	629.297		-8.91907	32.8994		-0.34622	-151.107
	-6.77696	8.7062		5.65566	631.614		-8.91819	29.1666		-0.34706	-159.98
	-6.77663	6.66029		5.65529	635.307		-8.91732	21.7732		-0.34765	-150.485
	-6.7763	3.36425		5.65501	632.103		-8.91644	30.7842		-0.34835	-146.417
	-6.77598	6.78118		5.65473	631.449		-8.91557	45.0393		-0.34923	-166.199
	-6.77565	4.79734		5.65425	631.658		-8.91469	29.2926		-0.34993	-151.599
	-6.77532	7.73905		5.65415	630.708		-8.91381	37.37		-0.35078	-143.806
	-6.775	5.73381		5.65403	631.832		-8.91294	32.7677		-0.35146	-162.633
	-6.77467	4.06677		5.65344	633.207		-8.91206	32.9162		-0.35238	-151.024
	-6.77434	8.68244		5.65347	629.839		-8.91118	42.3463		-0.35306	-164.19
	-6.77402	7.04324		5.65303	634.583		-8.91031	24.3815		-0.35391	-161.916
	-6.77369	5.42543		5.65266	630.936		-8.90943	31.9725		-0.35459	-143.546
	-6.77337	3.16117		5.65258	632.011		-8.90856	37.9124		-0.35547	-143.894
	-6.77304	4.28122		5.65239	632.967		-8.90768	24.0594		-0.35617	-156.356
	-6.77271	5.48904		5.65192	630.979		-8.9068	38.0931		-0.35698	-155.256
	-6.77239	6.68186		5.65196	632.022		-8.90593	29.5965		-0.35778	-162.96
	-6.77206	6.40408		5.65193	632.714		-8.90505	31.2733		-0.3587	-162.826
	-6.77173	6.62721		5.65127	629.712		-8.90417	36.7833		-0.35934	-165.949
	-6.77141	5.48033		5.65089	629.597		-8.9033	22.8086		-0.36011	-199.38
	-6.77108	3.68058		5.65051	630.557		-8.90242	41.3768		-0.36087	-180.444
	-6.77075	4.05784		5.65032	630.534		-8.90154	35.0414		-0.36174	-169.356
	-6.77043	2.92595		5.64991	630.943		-8.90066	24.5995		-0.36242	-154.609
	-6.7701	6.16734		5.6498	631.886		-8.89979	24.7991		-0.3634	-163.124
	-6.76977	-0.59434		5.6496	633.1		-8.89891	28.5242		-0.36418	-169.635
	-6.76945	2.7605		5.64904	625.384		-8.89803	21.8092		-0.36493	-165.305
	-6.76912	5.90982		5.64876	628.232		-8.89715	35.6039		-0.3657	-165.341
	-6.76879	3.8639		5.64878	628.235		-8.89627	41.016		-0.36647	-169.008
	-6.76847	6.14843		5.6484	630.798		-8.8954	38.5754		-0.36731	-155.787
	-6.76814	4.72329		5.6482	632.503		-8.89452	39.7276		-0.36804	-191.883
	-6.76781	7.31608		5.64777	628.109		-8.89364	35.8733		-0.36882	-174.797
	-6.76749	4.40747		5.64745	629.597		-8.89276	44.0246		-0.36954	-162.092
	-6.76716	5.99631		5.6473	628.264		-8.89188	42.1184		-0.37063	-157.439
	-6.76683	5.86195		5.64732	629.382		-8.89101	33.0086		-0.37123	-152.064
	-6.76651	4.10072		5.64687	629.047		-8.89013	27.3026		-0.37197	-156.875
	-6.76618	4.88682		5.64655	629.799		-8.88925	20.2311		-0.37264	-163.438
	-6.76585	3.6415		5.64605	628.92		-8.88837	30.4468		-0.37358	-176.963
	-6.76553	5.88963		5.64557	630.167		-8.88749	33.1263		-0.37435	-169.428
	-6.7652	6.62863		5.64563	631.041		-8.88661	37.6959		-0.37517	-179.247
	-6.76487	6.92668		5.64538	627.064		-8.88573	39.4731		-0.37586	-177.081
	-6.76454	4.43122		5.64503	627.932		-8.88485	39.3533		-0.37683	-176.375
	-6.76422	2.94184		5.6447	630.11		-8.88397	40.5717		-0.37754	-181.64
	-6.76389	5.44258		5.64463	629.382		-8.88309	30.6832		-0.37832	-191.309
	-6.76356	3.81407		5.64424	630.132		-8.88221	39.4486		-0.37916	-181.735
	-6.76324	6.86278		5.64397	630.155		-8.88133	45.5222		-0.38001	-158.711
	-6.76291	5.87217		5.64364	626.816		-8.88045	46.3327		-0.3807	-171.462
	-6.76258	4.41707		5.64356	628.476		-8.87958	36.9881		-0.38148	-178.395
	-6.76225	5.51782		5.64276	628.575		-8.8787	35.7238		-0.38229	-172.532
	-6.76193	6.52226		5.64302	627.745		-8.87781	36.7236		-0.38309	-173.773
	-6.7616	6.49279		5.64278	628.748		-8.87694	29.34		-0.3839	-172.532
	-6.76127	1.55704		5.64245	629.525		-8.87605	35.9159		-0.38457	-180.977
	-6.76095	3.16727		5.64193	627.139		-8.87517	34.8984		-0.38561	-180.585
	-6.76062	2.99651		5.64198	629.856		-8.87429	41.9496		-0.38617	-166.952
	-6.76029	6.07306		5.64159	627.421		-8.87341	41.7474		-0.38716	-133.838
	-6.75996	2.80483		5.64132	630.637		-8.87253	38.3063		-0.3878	-54.5236
	-6.75964	2.44998		5.64125	631.661		-8.87165	29.1789		-0.38856	-36.6729
	-6.75931	0.30986		5.64089	628.036		-8.87077	34.044		-0.38946	-16.1091
	-6.75898	2.36533		5.64062	629.359		-8.86989	37.5252		-0.39012	-25.3397
	-6.75866	4.42724		5.64016	627.322		-8.86901	45.7872		-0.39097	-9.4444
	-6.75833	5.84481		5.63975	628.779		-8.86813	40.987		-0.39178	-15.9757
	-6.758	5.2181		5.63974	627.21		-8.86725	28.6247		-0.39261	-33.8917
	-6.75767	5.29351		5.63955	629.242		-8.86637	38.3142		-0.39331	-38.8005
	-6.75735	7.5866		5.63921	626.835		-8.86548	37.09		-0.39424	-33.1461
	-6.75702	4.89633		5.63891	625.845		-8.8646	36.9753		-0.39508	-37.9933
	-6.75669	4.29316		5.63848	629.769		-8.86372	46.4878		-0.39566	-58.631
	-6.75636	4.80525		5.63808	627.837		-8.86284	44.3812		-0.39657	-38.5009
	-6.75604	0.75143		5.63781	627.296		-8.86196	41.4893		-0.3973	-37.2623
	-6.75571	3.26926		5.63748	624.614		-8.86107	36.5432		-0.39808	-39.0043
	-6.75538	5.53881		5.6375	628.595		-8.86019	44.913		-0.39886	-29.704
	-6.75505	6.494		5.63722	627.97		-8.85931	33.1558		-0.39974	-27.5242
	-6.75473	3.19581		5.63708	627.044		-8.85843	47.0285		-0.40044	-13.6293
	-6.7544	8.37872		5.63653	622.428		-8.85755	33.9861		-0.40125	-27.2233
	-6.75407	5.66917		5.63635	627.928		-8.85666	36.2784		-0.40202	-40.1302
	-6.75374	3.2936		5.63587	623.876		-8.85578	39.3756		-0.40281	-22.9994
	-6.75342	2.45708		5.6359	623.34		-8.8549	38.2159		-0.40362	-15.1883
	-6.75309	5.02632		5.63552	624.385		-8.85402	40.7614		-0.40456	-44.5669
	-6.75276	5.913		5.63536	625.516		-8.85313	40.1453		-0.40526	-14.1669
	-6.75243	7.20213		5.63503	626.94		-8.85225	36.1805		-0.4061	-37.0355
	-6.75211	3.63851		5.63466	627.941		-8.85137	40.5618		-0.40682	-33.9788
	-6.75178	4.31757		5.63456	622.575		-8.85048	44.2309		-0.40758	-27.9541
	-6.75145	2.28231		5.63426	628.135		-8.8496	43.9174		-0.4084	-36.9875
	-6.75112	0.58102		5.63396	626.596		-8.84872	44.3529		-0.40923	-12.842
	-6.7508	-0.60012		5.63383	624.341		-8.84783	39.8407		-0.40994	-35.7149
	-6.75047	6.13686		5.63313	624.173		-8.84695	32.4042		-0.41059	-31.7351
	-6.75014	2.3292		5.63304	627.953		-8.84607	36.5544		-0.41152	-40.8186
	-6.74981	3.29937		5.63276	625.687		-8.84518	40.4148		-0.41234	-48.6251
	-6.74948	2.21455		5.63247	625.842		-8.8443	34.3793		-0.41318	-33.8125
	-6.74916	0.88359		5.63222	624.828		-8.84341	42.4386		-0.41393	-35.7359
	-6.74883	1.72532		5.63207	624.833		-8.84253	36.4609		-0.41477	-40.4427
	-6.7485	2.71047		5.63153	623.841		-8.84164	33.1684		-0.41567	-44.961
	-6.74817	1.98529		5.63138	621.211		-8.84076	35.5949		-0.41646	-37.6222
	-6.74784	2.22765		5.63106	620.131		-8.83988	45.7339		-0.41705	-52.6491
	-6.74752	2.84249		5.63069	627.007		-8.83899	38.4255		-0.418	-48.0649
	-6.74719	4.08667		5.63059	617.769		-8.83811	44.6899		-0.4187	-46.1155
	-6.74686	3.58838		5.63013	622.819		-8.83722	41.6298		-0.41948	-31.8629
	-6.74653	5.57534		5.62991	622.777		-8.83634	35.8051		-0.42048	-33.6254
	-6.7462	2.21933		5.62974	624.844		-8.83545	37.1092		-0.42129	-43.5312
	-6.74588	4.30477		5.62953	627.578		-8.83457	22.3672		-0.42178	-42.4582
	-6.74555	2.91813		5.6293	625.402		-8.83368	26.9976		-0.4227	-40.4637
	-6.74522	3.82836		5.62903	622.962		-8.8328	36.7732		-0.42355	-34.2944
	-6.74489	5.84958		5.62818	625.061		-8.83191	45.0342		-0.42418	-52.9727
	-6.74456	4.4501		5.62818	624.82		-8.83103	28.1724		-0.42511	-61.6394
	-6.74424	3.98177		5.62805	630.902		-8.83014	44.4639		-0.42588	-48.0879
	-6.74391	6.04151		5.62787	623.012		-8.82925	42.6153		-0.42672	-55.118
	-6.74358	8.89115		5.62738	627.046		-8.82837	41.3137		-0.42737	-44.2728
	-6.74325	3.52297		5.62716	622.173		-8.82748	43.6199		-0.42813	-47.1151
	-6.74292	5.1396		5.62697	623.468		-8.8266	21.1167		-0.42911	-63.6273
	-6.7426	0.0604		5.62682	624.212		-8.82571	46.1071		-0.42967	-56.3631
	-6.74227	6.33286		5.62625	623.936		-8.82482	29.0226		-0.43054	-46.9013
	-6.74194	4.36825		5.6261	624.19		-8.82394	39.1111		-0.43157	-41.5226
	-6.74161	6.38733		5.62579	624.589		-8.82305	31.1982		-0.43231	-42.2332
	-6.74128	5.33033		5.62565	624.846		-8.82217	43.8267		-0.43297	-40.9947
	-6.74095	6.82496		5.62527	621.401		-8.82128	50.5685		-0.43372	-49.2373
	-6.74063	4.84322		5.62493	622.279		-8.82039	36.8209		-0.43457	-39.9354
	-6.7403	7.88121		5.62465	623.791		-8.81951	39.3618		-0.43543	-39.4474
	-6.73997	5.48634		5.62435	623.152		-8.81862	53.5503		-0.43618	-52.5136
	-6.73964	3.80001		5.62401	623.227		-8.81773	32.189		-0.43712	-50.8488
	-6.73931	4.56896		5.6238	619.647		-8.81684	31.8012		-0.43787	-61.4255
	-6.73898	6.51951		5.62354	621.258		-8.81596	43.4327		-0.43872	-42.3745
	-6.73865	6.22886		5.62326	621.421		-8.81507	47.9316		-0.43934	-40.7268
	-6.73833	6.41557		5.62305	622.387		-8.81418	39.1831		-0.44042	-37.3898
	-6.738	1.05595		5.62286	619.716		-8.8133	29.155		-0.44123	-39.7132
	-6.73767	3.48601		5.62229	619.918		-8.81241	41.3629		-0.44178	-27.9373
	-6.73734	3.97026		5.6222	621.7		-8.81152	30.0612		-0.44271	-35.3294
	-6.73701	2.62214		5.62179	620.611		-8.81063	29.7979		-0.44338	-34.8435
	-6.73668	8.32946		5.62167	618.065		-8.80974	47.3905		-0.44424	-33.1695
	-6.73636	2.48179		5.62141	622.195		-8.80886	37.4501		-0.44515	-34.418
	-6.73603	2.48867		5.62116	619.182		-8.80797	32.7093		-0.44583	-40.9442
	-6.7357	5.47744		5.62082	620.388		-8.80708	29.5715		-0.44662	-48.9397
	-6.73537	4.72655		5.62043	619.376		-8.80619	38.8177		-0.44741	-35.5039
	-6.73504	6.28324		5.6202	619.473		-8.8053	33.0355		-0.44818	-32.5138
	-6.73471	7.53809		5.61998	617.438		-8.80441	38.9687		-0.44925	-47.987
	-6.73438	5.6955		5.61968	619.224		-8.80353	37.4668		-0.44965	-48.5542
	-6.73405	5.34491		5.61946	620.239		-8.80264	32.1514		-0.45049	-32.9543
	-6.73373	5.25759		5.61927	619.172		-8.80175	38.4501		-0.45142	-41.3883
	-6.7334	6.34549		5.61888	618.687		-8.80086	42.3251		-0.45219	-40.9964
	-6.73307	5.98418		5.61845	620.954		-8.79997	35.5401		-0.4531	-39.3059
	-6.73274	4.58898		5.61842	618.277		-8.79908	33.3421		-0.45381	-43.5306
	-6.73241	5.57199		5.61797	616.816		-8.79819	22.9128		-0.45463	-34.6405
	-6.73208	5.12505		5.61782	616.622		-8.7973	19.8697		-0.45549	-47.5656
	-6.73175	7.87834		5.61755	618.29		-8.79641	34.416		-0.45622	-22.4255
	-6.73142	5.91585		5.61735	619.402		-8.79552	26.3179		-0.45695	-23.9993
	-6.73109	4.14176		5.61696	618.15		-8.79463	36.4203		-0.45793	-40.9709
	-6.73077	5.46082		5.61649	620.324		-8.79374	23.0389		-0.45854	-31.4938
	-6.73044	5.92795		5.61626	620.162		-8.79285	27.0761		-0.45946	-44.0997
	-6.73011	8.2424		5.61624	621.282		-8.79196	11.5274		-0.46022	-40.6657
	-6.72978	5.46434		5.61586	619.202		-8.79107	14.5432		-0.461	-30.4109
	-6.72945	5.39416		5.6155	618.171		-8.79018	28.5905		-0.46174	-33.2977
	-6.72912	5.01146		5.61537	620.416		-8.78929	25.75		-0.46276	-38.1112
	-6.72879	7.22744		5.61513	618.755		-8.7884	22.3239		-0.4635	-18.8927
	-6.72846	2.75189		5.61463	617.97		-8.78751	23.2141		-0.46438	-26.8637
	-6.72813	4.50551		5.61436	619.476		-8.78662	12.2281		-0.46506	-42.3342
	-6.7278	1.44061		5.61406	617.36		-8.78573	26.4368		-0.46576	-31.464
	-6.72748	6.70912		5.61388	617.941		-8.78484	20.6316		-0.46677	-54.981
	-6.72715	6.44199		5.61386	622.407		-8.78395	23.5941		-0.46745	-58.2149
	-6.72682	8.24484		5.61327	618.659		-8.78306	19.5194		-0.46829	-48.5951
	-6.72649	3.64085		5.61295	621.438		-8.78217	22.1014		-0.46917	-52.9566
	-6.72616	4.23854		5.61301	620.191		-8.78128	28.8183		-0.46978	-53.0277
	-6.72583	6.80557		5.61222	618.43		-8.78039	19.2727		-0.47076	-49.6019
	-6.7255	2.91868		5.6122	617.804		-8.7795	25.3621		-0.47153	-63.0206
	-6.72517	3.30231		5.61189	617.832		-8.7786	22.4217		-0.47225	-56.3902
	-6.72484	5.09017		5.61168	613.905		-8.77771	23.0291		-0.47315	-36.0487
	-6.72451	1.43661		5.61123	616.892		-8.77682	19.9369		-0.47391	-46.9083
	-6.72418	5.92806		5.61099	618.916		-8.77593	12.1811		-0.47469	-62.5342
	-6.72385	5.69733		5.61075	616.93		-8.77504	9.31808		-0.47553	-38.8711
	-6.72353	5.74487		5.61071	617.365		-8.77415	16.0348		-0.47629	-51.8143
	-6.7232	5.53768		5.61028	617.58		-8.77325	15.2688		-0.47705	-33.7357
	-6.72287	4.51065		5.60998	617.378		-8.77236	16.1475		-0.4779	-48.087
	-6.72254	0.5317		5.60939	620.478		-8.77147	18.2703		-0.4787	-35.747
	-6.72221	3.77304		5.60935	617.142		-8.77058	21.394		-0.47945	-18.5437
	-6.72188	3.75637		5.60896	616.016		-8.76968	24.3846		-0.4802	-36.1526
	-6.72155	5.43719		5.60879	615.424		-8.76879	20.2979		-0.48108	-48.0419
	-6.72122	1.25703		5.60889	614.049		-8.7679	26.3991		-0.48184	-37.2333
	-6.72089	2.96141		5.60799	612.923		-8.76701	9.66029		-0.48277	-33.3155
	-6.72056	5.1988		5.60796	615.966		-8.76611	18.8829		-0.48349	-47.7112
	-6.72023	3.94057		5.60773	613.175		-8.76522	17.6393		-0.48425	-46.5478
	-6.7199	1.22459		5.60747	616.274		-8.76433	14.2913		-0.48504	-37.3898
	-6.71957	4.27754		5.60716	613.911		-8.76343	-1.71022		-0.48594	-50.1167
	-6.71924	2.52697		5.60697	612.11		-8.76254	13.0865		-0.48676	-23.754
	-6.71891	4.26559		5.60696	618.299		-8.76165	20.3791		-0.48753	-58.3276
	-6.71858	5.84367		5.60625	615.316		-8.76075	15.1996		-0.48837	-43.0251
	-6.71825	3.02495		5.606	610.96		-8.75986	16.4249		-0.48914	-47.0026
	-6.71792	7.69192		5.606	616.775		-8.75897	5.53878		-0.48996	-31.5716
	-6.71759	1.77786		5.6054	616.647		-8.75807	14.3269		-0.49064	-51.298
	-6.71726	6.70812		5.60529	616.154		-8.75718	5.82908		-0.49161	-42.4938
	-6.71694	5.92724		5.60476	614.099		-8.75629	8.94389		-0.49239	-38.4794
	-6.71661	2.70393		5.60474	615.299		-8.75539	15.3722		-0.49322	-35.4567
	-6.71628	3.20529		5.60448	613.067		-8.7545	12.6515		-0.49395	-37.586
	-6.71595	5.50904		5.60409	613.083		-8.7536	16.5301		-0.4947	-57.885
	-6.71562	3.3132		5.60368	614.162		-8.75271	19.2537		-0.49558	-39.5059
	-6.71529	3.25799		5.6036	615.927		-8.75182	19.6883		-0.49631	-45.1004
	-6.71496	4.42722		5.60301	611.413		-8.75092	3.00737		-0.49719	-44.5299
	-6.71463	6.19579		5.60305	617.318		-8.75003	10.5513		-0.49796	-33.4822
	-6.7143	3.31285		5.60302	614.713		-8.74913	12.6313		-0.49882	-30.2671
	-6.71397	5.70435		5.60224	614.907		-8.74824	-4.06507		-0.49948	-35.8181
	-6.71364	4.22777		5.60217	612.065		-8.74734	11.4606		-0.5004	-27.8589
	-6.71331	3.2157		5.60179	615.812		-8.74645	12.1095		-0.50117	-29.8963
	-6.71298	2.27643		5.60162	609.999		-8.74555	15.6605		-0.50187	-42.0159
	-6.71265	2.26829		5.60134	610.826		-8.74466	4.49845		-0.50272	-43.4125
	-6.71232	7.88999		5.60117	613.367		-8.74376	10.936		-0.50353	-36.2177
	-6.71199	4.71162		5.60082	612.919		-8.74287	-3.963		-0.50454	-46.4437
	-6.71166	7.60188		5.60062	612.733		-8.74197	-0.62726		-0.50517	-39.8416
	-6.71133	4.33788		5.60019	614.515		-8.74107	1.09305		-0.50595	-27.4768
	-6.711	5.25236		5.59973	615.051		-8.74018	2.39506		-0.50679	-34.6476
	-6.71067	2.81466		5.59954	613.949		-8.73928	-4.5002		-0.50745	-38.8975
	-6.71034	6.56973		5.5995	612.338		-8.73839	0.05513		-0.5085	-43.9574
	-6.71001	3.20727		5.59917	615.479		-8.73749	9.00228		-0.50916	-45.7356
	-6.70968	5.16422		5.59891	616.296		-8.73659	-4.57081		-0.51009	-25.8467
	-6.70935	5.01483		5.59863	611.925		-8.7357	19.8134		-0.51089	-44.5237
	-6.70902	3.79725		5.59805	612.256		-8.7348	14.004		-0.51165	-23.1927
	-6.70869	-0.56917		5.59809	615.382		-8.73391	4.52989		-0.51246	-40.6312
	-6.70836	3.12597		5.59772	613.341		-8.73301	6.05661		-0.51321	-34.3168
	-6.70803	2.18454		5.59759	614.486		-8.73211	5.07836		-0.514	-38.8585
	-6.7077	4.86073		5.59725	614.333		-8.73122	3.43836		-0.5149	-32.8204
	-6.70737	9.03751		5.59698	613.953		-8.73032	14.1329		-0.51593	-30.3781
	-6.70704	5.12063		5.59643	613.245		-8.72942	4.6494		-0.51661	-44.9613
	-6.70671	3.73394		5.59627	612.418		-8.72853	7.591		-0.51737	-37.8405
	-6.70638	6.90463		5.59591	614.019		-8.72763	-6.39928		-0.51816	-53.4177
	-6.70605	4.74946		5.59559	612.986		-8.72673	12.3298		-0.51894	-24.2742
	-6.70572	7.46421		5.59556	614.032		-8.72583	-0.49244		-0.51971	-53.8114
	-6.70538	7.84353		5.59498	611.603		-8.72494	-14.0023		-0.52058	-43.3882
	-6.70505	7.34092		5.5949	614.86		-8.72404	-0.75309		-0.52145	-38.3422
	-6.70472	5.94138		5.59481	612.033		-8.72314	-2.67607		-0.5222	-49.7943
	-6.70439	3.72414		5.5946	612.851		-8.72224	6.35672		-0.52307	-34.6099
	-6.70406	4.3004		5.5942	614.186		-8.72135	0.65786		-0.52388	-49.4833
	-6.70373	7.01086		5.59368	613.925		-8.72045	6.4647		-0.52454	-56.924
	-6.7034	3.41291		5.59344	611.933		-8.71955	-5.60254		-0.52542	-38.5801
	-6.70307	4.62493		5.59323	610.562		-8.71865	0.35783		-0.52621	-36.6703
	-6.70274	7.70999		5.59312	610.939		-8.71775	13.5025		-0.52692	-36.762
	-6.70241	5.93585		5.59253	613.727		-8.71686	-3.29017		-0.52779	-45.2918
	-6.70208	4.03113		5.59241	611.238		-8.71596	-4.58694		-0.52855	-46.012
	-6.70175	6.51469		5.59215	613.384		-8.71506	2.55992		-0.52937	-18.7009
	-6.70142	4.50722		5.59196	613.314		-8.71416	1.0145		-0.53012	-35.3072
	-6.70109	2.20434		5.59153	615.169		-8.71326	-1.23235		-0.53105	-32.3828
	-6.70076	4.5252		5.59127	612.126		-8.71236	-5.87179		-0.53184	-39.7295
	-6.70043	1.92478		5.59122	612.702		-8.71146	-5.96518		-0.53274	-27.011
	-6.7001	4.85786		5.59066	612.129		-8.71056	-8.81032		-0.53368	-36.4787
	-6.69977	5.80015		5.5906	611.33		-8.70967	-7.09556		-0.53431	-35.9399
	-6.69944	3.77983		5.59028	610.932		-8.70877	2.775		-0.53523	-29.1178
	-6.6991	1.06812		5.59001	607.72		-8.70787	-2.43936		-0.53601	-29.3095
	-6.69877	2.72323		5.5894	610.086		-8.70697	-1.9637		-0.5367	-37.0736
	-6.69844	2.0665		5.58931	608.364		-8.70607	0.55796		-0.53751	-28.7279
	-6.69811	6.15978		5.58893	609.912		-8.70517	-7.23232		-0.53853	-27.5945
	-6.69778	0.48543		5.5885	610.553		-8.70427	0.65783		-0.53913	-33.5454
	-6.69745	5.20805		5.58865	611.399		-8.70337	0.21072		-0.54	-35.6267
	-6.69712	4.72684		5.58835	610.103		-8.70247	-7.45187		-0.5408	-25.7766
	-6.69679	2.39186		5.58784	607.015		-8.70157	-1.98026		-0.54156	-37.5093
	-6.69646	3.45188		5.58774	610.999		-8.70067	-2.44586		-0.54253	-20.9861
	-6.69613	4.2422		5.58727	609.754		-8.69977	-8.51947		-0.54322	-30.1003
	-6.6958	3.90441		5.58711	605.647		-8.69887	5.7775		-0.54421	-13.4508
	-6.69547	5.23629		5.58672	610.751		-8.69797	1.3809		-0.54472	-43.6196
	-6.69513	7.44154		5.58636	607.742		-8.69707	5.59237		-0.54565	-41.8912
	-6.6948	1.98127		5.58654	606.983		-8.69617	0.85015		-0.54633	-35.0295
	-6.69447	7.02925		5.58597	611.047		-8.69527	-2.5642		-0.54711	-34.1944
	-6.69414	4.34107		5.58561	608.087		-8.69437	-4.5487		-0.54808	-28.0964
	-6.69381	4.79745		5.58522	608.461		-8.69347	1.8118		-0.54865	-36.7927
	-6.69348	6.75653		5.5851	610.617		-8.69257	-1.25687		-0.5496	-18.0469
	-6.69315	7.21289		5.58485	609.629		-8.69166	-1.80545		-0.55055	-24.0372
	-6.69282	4.58893		5.58429	609.005		-8.69076	-6.66148		-0.551	-29.5202
	-6.69249	5.95934		5.58422	607.477		-8.68986	-8.8084		-0.55215	-30.7281
	-6.69216	6.13957		5.58401	606.223		-8.68896	-7.3446		-0.55274	-31.1182
	-6.69183	3.73822		5.58372	607.66		-8.68806	-8.77087		-0.55371	-29.2991
	-6.69149	3.34906		5.58358	610.461		-8.68716	-8.68173		-0.55451	-28.204
	-6.69116	3.61064		5.5833	609.677		-8.68626	-0.47196		-0.55532	-28.1555
	-6.69083	5.41558		5.58281	611.392		-8.68535	-6.58271		-0.55619	-37.1585
	-6.6905	2.07238		5.58255	608.807		-8.68445	-3.71002		-0.5569	-24.7182
	-6.69017	3.09172		5.58224	605.543		-8.68355	-23.8017		-0.55782	-15.9143
	-6.68984	3.63372		5.58206	607.779		-8.68265	-15.7646		-0.55872	-28.8957
	-6.68951	3.98947		5.5816	609.567		-8.68175	-18.302		-0.55936	-37.8679
	-6.68918	4.84828		5.58132	608.185		-8.68084	-18.0735		-0.56017	-42.0341
	-6.68884	3.35455		5.58116	607.402		-8.67994	-4.13618		-0.56096	-32.5288
	-6.68851	3.54549		5.58076	607.02		-8.67904	-6.67093		-0.56191	-31.6201
	-6.68818	6.60269		5.58063	604.681		-8.67814	-7.80904		-0.5625	-27.1417
	-6.68785	3.60412		5.58028	611.17		-8.67723	-8.01705		-0.56342	-36.4592
	-6.68752	4.95953		5.57994	606.472		-8.67633	-5.65201		-0.56416	-42.0314
	-6.68719	4.15721		5.57965	604.863		-8.67543	-0.76561		-0.56505	-28.6022
	-6.68686	4.30962		5.5795	606.872		-8.67453	-10.3695		-0.56582	-30.5636
	-6.68652	6.06533		5.57913	605.708		-8.67362	2.93695		-0.56671	-29.8559
	-6.68619	4.99972		5.57869	607.447		-8.67272	-4.94366		-0.56767	-19.425
	-6.68586	4.79251		5.57855	603.631		-8.67182	-16.2787		-0.56845	-35.7182
	-6.68553	3.69479		5.57814	608.384		-8.67091	-9.6945		-0.56905	-51.4679
	-6.6852	7.49263		5.57813	608.124		-8.67001	-5.89455		-0.56984	-40.5935
	-6.68487	0.82719		5.578	606.38		-8.66911	-13.5805		-0.57076	-40.7945
	-6.68454	5.21372		5.5775	605.987		-8.6682	-11.7258		-0.5716	-16.6907
	-6.6842	8.28378		5.57703	605.603		-8.6673	-12.3827		-0.57237	-27.1695
	-6.68387	2.55163		5.57696	606.755		-8.6664	-13.1135		-0.57318	-32.9862
	-6.68354	8.14117		5.57647	602.203		-8.66549	-16.2508		-0.5741	-24.3308
	-6.68321	3.7833		5.57634	608.799		-8.66459	-8.12042		-0.57489	-24.9389
	-6.68288	4.89041		5.57629	604.625		-8.66368	-16.1495		-0.57568	-26.7216
	-6.68255	6.91156		5.57588	604.339		-8.66278	-20.2971		-0.57647	-25.9414
	-6.68222	4.8527		5.57561	606.143		-8.66187	-14.7831		-0.57725	-19.4358
	-6.68188	3.05286		5.57523	605.227		-8.66097	-16.3763		-0.57814	-20.5851
	-6.68155	2.33187		5.57498	604.721		-8.66007	-21.8554		-0.57907	-37.9971
	-6.68122	2.89528		5.5747	605.265		-8.65916	-8.38856		-0.57969	-32.263
	-6.68089	4.66382		5.57432	601.385		-8.65826	-4.05095		-0.58049	-36.5905
	-6.68056	3.82083		5.57403	603.188		-8.65735	-8.70996		-0.58154	-37.1371
	-6.68022	4.40136		5.57405	599.473		-8.65645	-10.9144		-0.58216	-26.0599
	-6.67989	5.06535		5.57381	602.597		-8.65554	-10.5735		-0.58289	-30.8424
	-6.67956	5.66084		5.5732	604.036		-8.65464	-15.7474		-0.5838	-41.0029
	-6.67923	3.95304		5.57305	608.554		-8.65373	-15.8561		-0.58472	-26.8934
	-6.6789	3.41616		5.57269	604.888		-8.65283	-14.7887		-0.58541	-35.6352
	-6.67857	3.50006		5.5726	606.665		-8.65192	-10.3081		-0.58621	-34.2316
	-6.67823	3.55397		5.57227	608.552		-8.65102	-21.0294		-0.58716	-12.9241
	-6.6779	3.58864		5.57174	605.008		-8.65011	-9.01182		-0.58778	-22.0676
	-6.67757	6.28406		5.57164	603.59		-8.64921	-25.5004		-0.58875	-29.819
	-6.67724	2.66898		5.5714	605.63		-8.6483	-22.9423		-0.58954	-27.1671
	-6.67691	4.70296		5.57099	609.972		-8.64739	-19.5978		-0.59045	-22.7059
	-6.67657	5.20427		5.57093	605.039		-8.64649	-17.9941		-0.59113	-37.811
	-6.67624	1.4372		5.57037	602.518		-8.64558	-10.0317		-0.59202	47.3065
	-6.67591	3.62318		5.57011	603.806		-8.64467	-11.8699		-0.59274	25.5346
	-6.67558	3.56578		5.56975	605.735		-8.64377	-5.9415		-0.59363	56.4078
	-6.67525	3.94294		5.56978	606.438		-8.64286	-9.69281		-0.5944	49.4099
	-6.67492	4.24944		5.56952	604.596		-8.64196	-21.0277		-0.59539	26.045
	-6.67458	4.10857		5.5693	601.874		-8.64105	-15.275		-0.59612	56.4156
	-6.67425	0.7846		5.56884	604.657		-8.64014	-9.88501		-0.59681	39.6869
	-6.67392	4.87998		5.56886	599.769		-8.63924	-8.06116		-0.59768	57.1665
	-6.67359	3.37769		5.56819	602.692		-8.63833	-10.2725		-0.5985	58.4415
	-6.67325	1.41301		5.56796	598.623		-8.63742	-13.9714		-0.59945	41.8976
	-6.67292	0.93177		5.56801	605.491		-8.63652	-11.6294		-0.60039	39.1559
	-6.67259	2.84373		5.5674	601.789		-8.63561	-11.4651		-0.60085	48.9367
	-6.67226	3.86949		5.56723	602.577		-8.6347	-22.7341		-0.60188	47.0761
	-6.67193	3.56807		5.56688	600.326		-8.63379	-13.5715		-0.60255	59.3201
	-6.67159	4.73296		5.56662	607.522		-8.63289	-11.2334		-0.6034	50.2995
	-6.67126	6.42444		5.56628	601.201		-8.63198	-6.53118		-0.60421	55.4902
	-6.67093	4.47688		5.56608	601.26		-8.63107	-12.1438		-0.60514	48.3156
	-6.6706	0.33735		5.56558	606.811		-8.63016	-12.1215		-0.60574	45.5288
	-6.67026	2.61107		5.56527	603.924		-8.62926	2.16591		-0.6067	44.1408
	-6.66993	2.09559		5.56489	602.333		-8.62835	-21.3061		-0.60771	41.9642
	-6.6696	5.37325		5.56493	599.091		-8.62744	-13.2814		-0.60834	49.8349
	-6.66927	-0.05494		5.56465	602.842		-8.62653	-12.8384		-0.60927	50.5375
	-6.66894	1.98332		5.56443	603.159		-8.62562	-19.2674		-0.61007	41.9275
	-6.6686	3.98734		5.56395	600.343		-8.62472	0.78849		-0.61078	62.056
	-6.66827	2.95382		5.56366	600.081		-8.62381	-12.9907		-0.6117	47.1269
	-6.66794	3.06553		5.5633	602.869		-8.6229	9.4456		-0.6124	49.3334
	-6.66761	1.16291		5.56305	601.705		-8.62199	-8.5702		-0.61334	41.6521
	-6.66727	3.6614		5.56291	602.902		-8.62108	6.62093		-0.61414	48.778
	-6.66694	5.45136		5.5626	601.486		-8.62017	-9.57561		-0.61498	52.3265
	-6.66661	5.03433		5.5623	601.923		-8.61926	-9.93485		-0.61574	39.9725
	-6.66628	3.45924		5.56219	602.622		-8.61836	1.76843		-0.6165	39.8129
	-6.66594	3.58593		5.56176	605.376		-8.61745	-6.69573		-0.61748	44.0005
	-6.66561	1.74111		5.5615	602.087		-8.61654	-21.4122		-0.61817	57.8846
	-6.66528	-0.6731		5.5614	603.419		-8.61563	-4.91597		-0.61899	58.1853
	-6.66495	1.13397		5.56102	601.791		-8.61472	-4.45358		-0.61975	46.2376
	-6.66461	4.8419		5.56087	603.821		-8.61381	-7.81481		-0.62061	62.2939
	-6.66428	4.78021		5.56053	602.109		-8.6129	-2.96003		-0.62155	42.7987
	-6.66395	2.6293		5.56024	601.746		-8.61199	-12.4671		-0.62242	51.9744
	-6.66361	2.28932		5.56013	604.151		-8.61108	-11.5767		-0.62306	44.7668
	-6.66328	2.4203		5.55959	605.49		-8.61017	-3.0417		-0.62386	58.3672
	-6.66295	2.41212		5.55887	602.504		-8.60926	-20.3457		-0.62478	52.1975
	-6.66262	2.53881		5.5591	604.633		-8.60835	-12.4612		-0.62541	57.7426
	-6.66228	7.07303		5.55883	601.408		-8.60744	-9.49936		-0.62628	53.8239
	-6.66195	4.39765		5.55831	601.177		-8.60653	-10.8198		-0.62719	55.1786
	-6.66162	5.82583		5.55819	602.544		-8.60562	-1.8073		-0.62798	48.8849
	-6.66129	7.24115		5.55799	598.799		-8.60471	-14.2981		-0.62901	54.9262
	-6.66095	5.52478		5.55758	601.37		-8.6038	-3.12565		-0.62963	43.4559
	-6.66062	6.38783		5.55745	601.632		-8.60289	-12.3922		-0.6303	53.4655
	-6.66029	2.13055		5.55711	602.652		-8.60198	1.80892		-0.63123	49.0879
	-6.65995	8.26807		5.55662	599.596		-8.60107	-2.1044		-0.63205	51.9986
	-6.65962	3.54841		5.55655	604.047		-8.60016	-11.2357		-0.63288	53.9407
	-6.65929	5.30838		5.55596	602.706		-8.59925	-6.44835		-0.63366	50.3526
	-6.65896	4.59808		5.55589	601.741		-8.59834	-7.45955		-0.63459	60.8129
	-6.65862	4.60274		5.55568	600.469		-8.59742	-5.9318		-0.63548	46.4674
	-6.65829	10.4106		5.55542	601.657		-8.59651	4.43175		-0.63611	58.319
	-6.65796	6.3096		5.55486	602.529		-8.5956	-10.0225		-0.63704	47.3427
	-6.65762	9.07351		5.55465	599.018		-8.59469	-6.48634		-0.63785	62.2551
	-6.65729	4.24254		5.55454	595.964		-8.59378	-3.47159		-0.63879	41.5539
	-6.65696	6.62542		5.55394	598.574		-8.59287	-3.37737		-0.63955	61.2638
	-6.65663	6.09922		5.55387	600.87		-8.59196	0.00144		-0.64025	73.9429
	-6.65629	6.06963		5.55346	597.852		-8.59104	3.37827		-0.64116	65.0765
	-6.65596	5.84953		5.55332	600.191		-8.59013	5.68204		-0.64198	50.4064
	-6.65563	4.65332		5.55301	601.375		-8.58922	11.5028		-0.64289	44.9767
	-6.65529	4.28551		5.55295	601.136		-8.58831	-0.23289		-0.64382	54.9425
	-6.65496	6.7048		5.55243	599.955		-8.5874	-8.35207		-0.6445	48.0155
	-6.65463	6.67949		5.55225	600.376		-8.58648	-1.4392		-0.64529	47.4109
	-6.65429	6.48079		5.55199	597.033		-8.58557	-6.52187		-0.64613	44.3908
	-6.65396	5.95244		5.55148	597.999		-8.58466	5.14167		-0.64698	54.8955
	-6.65363	5.35131		5.55131	597.489		-8.58375	11.3383		-0.64773	36.2155
	-6.65329	7.66784		5.55106	596.038		-8.58283	4.08914		-0.64851	54.3254
	-6.65296	3.81511		5.55103	599.051		-8.58192	2.37129		-0.64937	59.1328
	-6.65263	11.419		5.55037	595.194		-8.58101	7.86831		-0.65014	66.575
	-6.65229	5.23511		5.55027	600.288		-8.5801	-3.47961		-0.65103	64.3657
	-6.65196	6.76174		5.55015	597.516		-8.57918	5.00157		-0.65191	57.7141
	-6.65163	5.33219		5.54957	596.569		-8.57827	4.69507		-0.65278	50.3322
	-6.65129	6.27872		5.54948	597.61		-8.57736	-5.291		-0.65348	66.6479
	-6.65096	5.43784		5.54902	593.362		-8.57644	-11.1062		-0.65438	46.3419
	-6.65063	8.11185		5.54855	594.36		-8.57553	1.88496		-0.65521	60.036
	-6.65029	9.05624		5.54859	595.545		-8.57462	-1.41349		-0.65596	57.4039
	-6.64996	5.82216		5.54829	599.664		-8.5737	3.25386		-0.65689	54.6056
	-6.64963	4.06508		5.54808	595.499		-8.57279	2.67668		-0.65763	47.542
	-6.64929	5.44189		5.54764	599.871		-8.57187	11.0756		-0.65859	59.8466
	-6.64896	5.38446		5.54736	594.095		-8.57096	9.98519		-0.65948	70.8796
	-6.64863	3.73443		5.54696	595.87		-8.57005	-0.42738		-0.66013	46.1647
	-6.64829	7.42307		5.54675	592.039		-8.56913	4.37364		-0.66098	58.0166
	-6.64796	7.0617		5.5465	597.518		-8.56822	6.32064		-0.66189	53.1143
	-6.64763	6.28074		5.54611	598.311		-8.5673	-8.67298		-0.66274	66.4606
	-6.64729	4.75487		5.54615	596.88		-8.56639	4.42086		-0.66356	40.6805
	-6.64696	6.15521		5.54584	596.54		-8.56548	-1.43381		-0.66426	59.2251
	-6.64663	6.15344		5.54549	598.007		-8.56456	-0.06594		-0.66518	65.3263
	-6.64629	2.69673		5.54498	600.861		-8.56365	-1.82734		-0.66613	66.9791
	-6.64596	8.53242		5.54488	595.117		-8.56273	-7.26315		-0.66679	58.309
	-6.64562	7.02366		5.54449	598.904		-8.56182	2.51464		-0.66764	65.5917
	-6.64529	8.06222		5.54428	596.891		-8.5609	8.93594		-0.66845	56.3247
	-6.64496	7.22775		5.54398	599.867		-8.55999	2.8875		-0.66934	59.7888
	-6.64462	6.46179		5.54346	598.171		-8.55907	16.0247		-0.67014	61.4515
	-6.64429	5.5738		5.54346	596.75		-8.55816	9.92901		-0.67098	52.3929
	-6.64396	5.15462		5.54332	598.119		-8.55724	16.2695		-0.67174	78.9899
	-6.64362	5.8935		5.54301	593.517		-8.55632	13.4906		-0.67256	74.511
	-6.64329	6.56603		5.54247	597.588		-8.55541	6.35937		-0.67338	77.287
	-6.64295	8.21254		5.54223	598.592		-8.55449	4.49996		-0.67428	55.1002
	-6.64262	2.77147		5.54202	593.434		-8.55358	13.7463		-0.67498	64.5006
	-6.64229	7.05521		5.54148	601.285		-8.55266	5.56843		-0.67584	65.4545
	-6.64195	5.5486		5.54125	594.217		-8.55175	12.3623		-0.6767	62.1782
	-6.64162	6.6685		5.5411	595.312		-8.55083	3.09255		-0.67758	73.3142
	-6.64129	5.49581		5.54093	597.792		-8.54991	0.29444		-0.6782	69.7049
	-6.64095	5.95428		5.54054	595.061		-8.549	5.27184		-0.67917	62.44
	-6.64062	3.0006		5.54026	596.104		-8.54808	5.40111		-0.68009	62.0333
	-6.64028	5.47766		5.54008	594.288		-8.54717	8.53064		-0.68093	58.8808
	-6.63995	5.37315		5.53963	596.862		-8.54625	12.6216		-0.68172	72.0495
	-6.63962	2.93321		5.5392	597.207		-8.54533	10.8174		-0.68254	59.4381
	-6.63928	6.15948		5.53895	594.205		-8.54442	3.57777		-0.68347	70.598
	-6.63895	9.46709		5.53881	592.187		-8.5435	7.09011		-0.68412	81.2528
	-6.63861	4.79879		5.53867	598.381		-8.54258	4.5843		-0.68508	67.624
	-6.63828	6.72142		5.5385	594.901		-8.54167	6.44565		-0.68577	74.7105
	-6.63795	6.79244		5.53802	598.609		-8.54075	5.27802		-0.68666	69.9184
	-6.63761	7.0518		5.53771	593.629		-8.53983	12.4129		-0.68745	61.3612
	-6.63728	4.14951		5.53747	599.185		-8.53891	-0.15804		-0.68822	79.3595
	-6.63694	7.26661		5.53713	594.868		-8.538	23.4922		-0.6891	76.1327
	-6.63661	6.02542		5.5367	595.198		-8.53708	16.4803		-0.68987	71.2308
	-6.63628	4.09281		5.5368	595.713		-8.53616	16.2781		-0.69089	76.7601
	-6.63594	4.85951		5.53635	593.464		-8.53524	11.1624		-0.69163	79.2391
	-6.63561	7.83105		5.53593	598.9		-8.53433	20.3715		-0.69241	78.2075
	-6.63527	1.98539		5.53564	595.996		-8.53341	9.89654		-0.69331	68.0564
	-6.63494	5.21809		5.53543	593.657		-8.53249	21.0037		-0.69411	74.2484
	-6.6346	5.67011		5.53498	596.773		-8.53157	7.87837		-0.69499	56.4109
	-6.63427	5.6234		5.53496	595.727		-8.53066	19.816		-0.69579	74.2667
	-6.63394	5.27911		5.53489	594.805		-8.52974	10.3858		-0.69652	54.027
	-6.6336	10.3634		5.5342	593.564		-8.52882	13.0052		-0.69728	63.9691
	-6.63327	5.14499		5.53405	594.689		-8.5279	10.9274		-0.69823	73.0509
	-6.63293	9.95957		5.53368	597.974		-8.52698	4.30182		-0.69901	85.085
	-6.6326	1.18344		5.53325	594.665		-8.52606	9.06048		-0.69989	65.2151
	-6.63226	2.97976		5.53315	592.11		-8.52514	17.4013		-0.70076	81.2989
	-6.63193	3.24556		5.53279	597.088		-8.52423	11.7049		-0.70156	81.2162
	-6.63159	4.6994		5.53276	593.604		-8.52331	13.9289		-0.7023	72.6728
	-6.63126	4.70617		5.53219	599.586		-8.52239	20.4109		-0.70332	68.1806
	-6.63093	3.6555		5.53187	594.466		-8.52147	14.1983		-0.70396	53.1051
	-6.63059	4.76042		5.53183	592.977		-8.52055	14.051		-0.70491	63.99
	-6.63026	4.09932		5.5314	595.992		-8.51963	10.9591		-0.70567	61.4108
	-6.62992	5.72012		5.53123	597.949		-8.51871	24.8708		-0.70645	67.8161
	-6.62959	5.03335		5.53093	595.983		-8.51779	26.7365		-0.70741	54.1052
	-6.62925	6.01625		5.53068	594.025		-8.51687	18.6137		-0.70827	54.4263
	-6.62892	2.49745		5.53038	596.16		-8.51595	20.6582		-0.70888	58.5859
	-6.62858	6.99094		5.53017	597.062		-8.51503	25.087		-0.70979	66.256
	-6.62825	3.77824		5.52967	592.818		-8.51411	18.5482		-0.71053	55.8877
	-6.62792	8.8283		5.5292	595.555		-8.51319	21.1054		-0.71145	63.9198
	-6.62758	5.0676		5.52937	595.243		-8.51227	18.7799		-0.71246	57.8726
	-6.62725	8.1376		5.52883	594.989		-8.51135	11.5322		-0.71311	63.6708
	-6.62691	2.67726		5.52866	593.164		-8.51043	21.75		-0.71397	62.1282
	-6.62658	6.32735		5.52826	596.86		-8.50951	28.2502		-0.71494	57.4956
	-6.62624	5.80112		5.52801	591.732		-8.50859	22.4721		-0.71567	68.976
	-6.62591	4.99446		5.52777	593.86		-8.50767	27.6827		-0.71655	44.2952
	-6.62557	3.66336		5.52751	591.517		-8.50675	18.5754		-0.71723	63.7297
	-6.62524	6.75261		5.52704	596.227		-8.50583	12.2081		-0.71817	52.6987
	-6.6249	3.63837		5.5268	594.25		-8.50491	7.94611		-0.71888	56.126
	-6.62457	5.31697		5.52665	589.658		-8.50399	16.8448		-0.71979	61.473
	-6.62423	0.72571		5.52655	590.495		-8.50307	14.318		-0.72065	68.114
	-6.6239	4.48927		5.52616	590.31		-8.50215	12.3442		-0.72153	70.4619
	-6.62356	0.35182		5.52581	589.808		-8.50123	26.8377		-0.72235	89.2911
	-6.62323	3.08145		5.5255	593.11		-8.50031	15.4495		-0.72296	56.6467
	-6.62289	3.45212		5.52523	590.989		-8.49938	21.3808		-0.72381	63.0059
	-6.62256	4.19955		5.5251	592.788		-8.49846	31.4421		-0.72481	63.9538
	-6.62222	2.1021		5.52471	591.464		-8.49754	28.3079		-0.72569	80.0043
	-6.62189	1.04928		5.52441	593.875		-8.49662	30.1633		-0.72659	54.0931
	-6.62156	4.43821		5.52392	589.687		-8.4957	17.045		-0.72727	64.0561
	-6.62122	5.26056		5.52364	594.429		-8.49478	43.6382		-0.72809	78.1214
	-6.62088	4.63799		5.52373	591.037		-8.49385	27.8109		-0.72893	67.932
	-6.62055	2.57694		5.52315	593.465		-8.49293	35.8813		-0.72985	73.819
	-6.62021	2.34181		5.52305	591.752		-8.49201	23.1484		-0.73075	74.4219
	-6.61988	-1.3718		5.52293	591.534		-8.49109	26.3723		-0.73142	77.8563
	-6.61955	4.0871		5.52267	595.643		-8.49017	37.8359		-0.73233	73.9089
	-6.61921	4.00397		5.52212	592.799		-8.48924	24.5706		-0.73306	58.1945
	-6.61887	3.75386		5.52207	593.592		-8.48832	27.6134		-0.73402	66.8114
	-6.61854	4.63401		5.52163	590.326		-8.4874	30.8638		-0.73487	49.3813
	-6.6182	5.35788		5.52123	590.98		-8.48648	27.9728		-0.73566	59.713
	-6.61787	1.3082		5.52096	591.563		-8.48555	17.9975		-0.73635	67.5628
	-6.61753	3.11736		5.52091	593.677		-8.48463	23.7712		-0.7372	75.5679
	-6.6172	3.38528		5.52048	595.884		-8.48371	21.5284		-0.73811	58.5765
	-6.61686	4.41098		5.52035	591.724		-8.48279	29.2295		-0.739	64.3801
	-6.61653	5.70639		5.51968	595.503		-8.48186	21.8631		-0.73985	62.0245
	-6.61619	4.07774		5.51984	589.386		-8.48094	13.5938		-0.74063	49.6065
	-6.61586	4.67745		5.51938	591.513		-8.48002	25.7611		-0.74147	63.0876
	-6.61552	5.32641		5.51897	592.096		-8.47909	23.4498		-0.74231	76.2671
	-6.61519	4.80015		5.51863	593.064		-8.47817	17.36		-0.74308	78.232
	-6.61485	6.57935		5.51847	591.181		-8.47725	24.5336		-0.74382	71.5523
	-6.61452	6.14728		5.51828	590.009		-8.47632	25.3575		-0.74479	77.2302
	-6.61418	5.9764		5.51808	591.179		-8.4754	22.0547		-0.74558	53.2506
	-6.61385	4.04803		5.51764	586.063		-8.47447	24.7124		-0.74639	60.9647
	-6.61351	5.4141		5.51739	590.684		-8.47355	21.7244		-0.74709	58.8955
	-6.61317	5.13829		5.51716	591.269		-8.47263	26.0189		-0.74794	59.1517
	-6.61284	3.00659		5.51685	592.507		-8.4717	28.5135		-0.74893	52.7112
	-6.6125	3.83963		5.5163	589.944		-8.47078	31.1419		-0.74973	70.8624
	-6.61217	4.33873		5.51619	590.788		-8.46985	34.1953		-0.75066	46.2923
	-6.61183	2.09999		5.51575	591.32		-8.46893	39.1891		-0.75143	57.6262
	-6.6115	2.97585		5.5156	591.458		-8.46801	26.0678		-0.75239	55.4187
	-6.61116	1.56553		5.51496	588.59		-8.46708	28.438		-0.75294	61.0415
	-6.61083	2.79672		5.51522	589.901		-8.46616	36.2062		-0.75387	48.1337
	-6.61049	5.00617		5.51464	587.01		-8.46523	37.8565		-0.75489	63.2679
	-6.61016	2.27723		5.51452	590.1		-8.46431	23.8497		-0.75543	61.3215
	-6.60982	1.88155		5.51433	589.283		-8.46338	33.9991		-0.75631	59.9853
	-6.60949	2.6782		5.51399	591.03		-8.46246	28.9386		-0.75729	63.8848
	-6.60915	3.16446		5.51364	588.379		-8.46153	17.6312		-0.75807	59.2512
	-6.60881	4.95649		5.51331	590.6		-8.46061	34.3312		-0.75896	63.4187
	-6.60848	4.54369		5.51317	590.241		-8.45968	25.9432		-0.75968	55.9279
	-6.60814	4.67246		5.51301	593.097		-8.45876	26.5077		-0.7607	63.6971
	-6.60781	7.01463		5.51229	590.966		-8.45783	38.6872		-0.76153	61.4912
	-6.60747	4.70525		5.51223	589.512		-8.45691	31.3701		-0.76236	48.2758
	-6.60713	7.80947		5.51203	590.585		-8.45598	40.3763		-0.76314	43.5579
	-6.6068	5.60069		5.51169	593.679		-8.45505	25.8672		-0.76393	63.3037
	-6.60646	8.05846		5.51134	589.114		-8.45413	26.2423		-0.76485	53.8867
	-6.60613	5.9824		5.51085	590.453		-8.4532	34.5673		-0.76568	67.5357
	-6.60579	6.89678		5.51095	593.632		-8.45228	33.1176		-0.76641	64.4526
	-6.60546	6.18429		5.5105	590.448		-8.45135	20.5834		-0.76733	63.6431
	-6.60512	3.63729		5.51016	585.519		-8.45042	39.9052		-0.76813	44.1068
	-6.60478	6.83783		5.50969	593.522		-8.4495	27.3064		-0.76904	38.0543
	-6.60445	7.39688		5.50955	585.919		-8.44857	32.6552		-0.76976	60.4235
	-6.60411	4.55019		5.50954	587.727		-8.44764	35.68		-0.77061	29.5981
	-6.60378	6.54129		5.50896	589.652		-8.44672	39.7392		-0.77138	66.4705
	-6.60344	4.03069		5.50842	592.005		-8.44579	37.469		-0.77236	50.5106
	-6.60311	5.23833		5.50854	591.403		-8.44486	31.5235		-0.77323	57.3805
	-6.60277	7.30222		5.50814	588.402		-8.44394	37.5874		-0.77412	47.305
	-6.60243	7.4845		5.5078	589.87		-8.44301	32.0023		-0.77483	65.7228
	-6.6021	2.09048		5.50754	588.802		-8.44208	30.3802		-0.77559	41.9733
	-6.60176	1.71407		5.50743	588.591		-8.44116	37.422		-0.77647	56.4234
	-6.60143	3.35625		5.50693	590.255		-8.44023	29.9033		-0.77736	55.6389
	-6.60109	6.10726		5.507	592.298		-8.4393	37.5644		-0.77823	46.8807
	-6.60075	4.30521		5.50653	591.916		-8.43837	33.9031		-0.77901	48.7268
	-6.60042	4.45538		5.50603	591.193		-8.43745	29.1634		-0.77985	47.7196
	-6.60008	2.95728		5.50556	590.747		-8.43652	32.2963		-0.78076	50.7633
	-6.59974	3.0625		5.50552	584.898		-8.43559	36.8595		-0.78138	59.2799
	-6.59941	4.09674		5.50534	588.542		-8.43466	29.6829		-0.7825	58.0608
	-6.59907	3.87232		5.50504	590.88		-8.43374	39.2871		-0.78332	56.0184
	-6.59874	3.60507		5.50482	587.24		-8.43281	34.2446		-0.78411	50.7493
	-6.5984	6.96615		5.50471	588.658		-8.43188	30.3383		-0.78492	30.2798
	-6.59806	4.80875		5.50403	586.289		-8.43095	42.2929		-0.78578	52.6388
	-6.59773	7.05029		5.50376	590.218		-8.43002	22.5011		-0.78663	42.2785
	-6.59739	2.49327		5.50344	588.102		-8.4291	36.946		-0.78747	38.81
	-6.59706	4.6235		5.50353	586.945		-8.42817	44.6755		-0.7883	49.1272
	-6.59672	3.75687		5.50296	586.308		-8.42724	31.5703		-0.78915	42.3618
	-6.59638	7.93354		5.50261	586.437		-8.42631	35.3946		-0.7901	34.4712
	-6.59605	7.3452		5.50242	585.755		-8.42538	45.3445		-0.79087	45.1067
	-6.59571	2.88234		5.50188	586.413		-8.42445	17.4763		-0.79153	56.7209
	-6.59537	5.71042		5.50186	588.797		-8.42352	32.6019		-0.79249	39.7254
	-6.59504	5.50952		5.50157	588.005		-8.42259	38.9276		-0.79334	32.0134
	-6.5947	4.94045		5.50134	588.364		-8.42166	45.2218		-0.79414	56.9196
	-6.59436	2.7124		5.50096	588.908		-8.42074	36.734		-0.79499	40.1512
	-6.59403	5.36708		5.50089	587.413		-8.41981	33.725		-0.79588	46.6855
	-6.59369	4.90075		5.50053	587.48		-8.41888	27.1106		-0.79682	38.3921
	-6.59336	8.56366		5.50001	589.204		-8.41795	36.0881		-0.79758	44.9807
	-6.59302	7.50438		5.49974	582.897		-8.41702	35.9854		-0.79828	49.8523
	-6.59268	6.63775		5.49967	584.049		-8.41609	43.1491		-0.79926	31.9796
	-6.59235	6.06011		5.49908	582.447		-8.41516	38.9661		-0.8001	41.4089
	-6.59201	5.2577		5.49887	587.876		-8.41423	33.9112		-0.80092	37.6565
	-6.59167	2.35964		5.49887	593.661		-8.4133	37.0008		-0.80164	30.8207
	-6.59134	4.05961		5.4984	586.305		-8.41237	40.4114		-0.8025	37.5202
	-6.591	2.54009		5.49806	588.905		-8.41144	29.9443		-0.80344	47.1298
	-6.59066	1.12332		5.49788	586.848		-8.41051	31.3431		-0.80426	46.1477
	-6.59033	4.21256		5.49751	586.282		-8.40958	34.768		-0.80506	59.2234
	-6.58999	4.25782		5.49732	587.899		-8.40865	43.8449		-0.806	34.6879
	-6.58965	-0.20931		5.49694	588.416		-8.40772	41.8156		-0.80677	25.0441
	-6.58932	1.36649		5.49666	587.37		-8.40679	36.0733		-0.80769	25.5193
	-6.58898	3.39825		5.49629	587.773		-8.40586	29.4012		-0.80846	36.2282
	-6.58864	3.82243		5.496	587.823		-8.40493	39.8771		-0.80937	38.0082
	-6.58831	6.03612		5.49576	589.263		-8.404	42.736		-0.81017	36.2605
	-6.58797	5.94655		5.49538	585.822		-8.40306	33.859		-0.81107	40.2966
	-6.58763	6.59117		5.4951	588.971		-8.40213	35.9584		-0.81184	19.9797
	-6.5873	3.79801		5.49507	586.436		-8.4012	31.3379		-0.81279	42.7038
	-6.58696	9.12203		5.49455	586.407		-8.40027	29.3393		-0.81355	33.7819
	-6.58662	4.49434		5.49436	584.592		-8.39934	35.0159		-0.81426	44.5482
	-6.58629	2.85495		5.49423	587.714		-8.39841	42.5476		-0.81524	23.9272
	-6.58595	4.49925		5.49383	584.136		-8.39748	39.6676		-0.81607	45.8241
	-6.58561	1.32504		5.49361	584.053		-8.39655	32.2428		-0.81685	45.3663
	-6.58528	0.64464		5.49343	586.666		-8.39561	27.5859		-0.81785	19.2975
	-6.58494	2.09843		5.4932	585.922		-8.39468	32.291		-0.81866	35.0943
	-6.5846	6.29863		5.49272	584.443		-8.39375	38.1739		-0.81947	23.4285
	-6.58426	-1.28737		5.49236	586.606		-8.39282	29.1954		-0.82031	46.4924
	-6.58393	6.36562		5.49215	585.539		-8.39189	36.4568		-0.82111	28.5673
	-6.58359	4.81399		5.4918	583.541		-8.39095	30.5642		-0.82192	41.2956
	-6.58325	2.30123		5.49187	588.037		-8.39002	35.7611		-0.82275	40.4883
	-6.58292	6.82678		5.49141	584.701		-8.38909	33.2553		-0.82349	27.4284
	-6.58258	2.66362		5.49098	582.901		-8.38816	38.0334		-0.82442	35.0916
	-6.58224	5.97546		5.49079	584.835		-8.38723	43.998		-0.82542	38.6173
	-6.58191	4.29752		5.49054	582.535		-8.38629	26.7433		-0.82611	44.1359
	-6.58157	5.81125		5.49022	587.391		-8.38536	35.8144		-0.82688	24.5718
	-6.58123	1.05085		5.48983	586.835		-8.38443	38.2184		-0.82783	15.9747
	-6.58089	3.58991		5.48945	586.202		-8.38349	38.13		-0.82863	36.2012
	-6.58056	4.73973		5.48909	586.229		-8.38256	52.1112		-0.82965	29.6288
	-6.58022	5.10609		5.48861	584.785		-8.38163	31.3949		-0.83043	33.2707
	-6.57988	3.66149		5.48868	583.987		-8.38069	50.8185		-0.83127	39.286
	-6.57955	4.52874		5.48849	582.267		-8.37976	38.7284		-0.83203	24.2795
	-6.57921	1.60285		5.488	583.45		-8.37883	24.7383		-0.83286	26.2523
	-6.57887	2.7184		5.48788	580.897		-8.3779	26.9306		-0.83388	44.7834
	-6.57853	5.07767		5.48752	582.897		-8.37696	36.2294		-0.83475	27.48
	-6.5782	4.72906		5.48719	586.672		-8.37603	42.6909		-0.83544	36.5466
	-6.57786	4.92204		5.48685	585.678		-8.3751	32.1786		-0.83639	32.4239
	-6.57752	1.74138		5.48684	587.423		-8.37416	31.5853		-0.83706	39.6829
	-6.57718	4.67434		5.48661	589.057		-8.37323	35.2122		-0.83787	30.3246
	-6.57685	2.41415		5.48615	589.42		-8.37229	31.9683		-0.83889	24.148
	-6.57651	4.32388		5.4859	584.47		-8.37136	38.6797		-0.83977	23.3831
	-6.57617	6.22078		5.48542	586.408		-8.37042	28.0039		-0.84065	27.6429
	-6.57583	0.31728		5.48515	587.235		-8.36949	23.8913		-0.84142	27.3858
	-6.5755	3.48355		5.48497	581.486		-8.36856	30.2193		-0.84226	44.449
	-6.57516	0.95793		5.48478	584.454		-8.36762	27.2377		-0.84299	15.2753
	-6.57482	2.85909		5.48433	584.211		-8.36669	13.5504		-0.84399	26.6368
	-6.57449	4.61685		5.48418	583.871		-8.36575	30.0694		-0.84463	27.0938
	-6.57415	5.78378		5.48375	586.146		-8.36482	20.5479		-0.84562	27.0878
	-6.57381	1.90103		5.48322	585.881		-8.36388	23.8595		-0.84642	19.9572
	-6.57347	5.08655		5.48316	585.383		-8.36295	24.1783		-0.84726	36.7534
	-6.57314	4.48748		5.48266	585.549		-8.36201	32.4068		-0.84824	32.6227
	-6.5728	1.46954		5.48218	584.931		-8.36108	20.3391		-0.84898	8.82042
	-6.57246	0.40167		5.48205	583.703		-8.36014	30.2616		-0.84991	17.2316
	-6.57212	2.92147		5.48215	582.476		-8.35921	26.9876		-0.85063	7.75151
	-6.57178	2.31598		5.48194	586.088		-8.35827	17.7473		-0.85171	25.5636
	-6.57145	-0.66987		5.4815	583.398		-8.35734	28.4126		-0.85239	21.1736
	-6.57111	2.9545		5.48138	580.935		-8.3564	21.5315		-0.8534	28.5289
	-6.57077	4.29481		5.48107	582.726		-8.35547	34.311		-0.8541	24.3559
	-6.57044	4.45352		5.48059	580.132		-8.35453	23.2252		-0.85504	26.2106
	-6.5701	3.54621		5.48028	582.364		-8.3536	25.2208		-0.85583	32.9759
	-6.56976	2.95784		5.48	586.175		-8.35266	31.19		-0.85647	15.1707
	-6.56942	5.67029		5.47986	582.333		-8.35172	16.6198		-0.8576	24.3299
	-6.56908	3.06333		5.47975	584.646		-8.35079	14.1679		-0.85833	32.4684
	-6.56875	1.03862		5.47904	590.501		-8.34985	14.7316		-0.85947	25.3574
	-6.56841	1.92298		5.47884	587.03		-8.34892	28.7074		-0.86004	25.1327
	-6.56807	3.84769		5.47882	585.526		-8.34798	19.6502		-0.86092	22.04
	-6.56773	1.39699		5.47827	586.279		-8.34704	18.9788		-0.86178	19.8153
	-6.56739	1.23889		5.47807	584.98		-8.34611	25.2486		-0.86271	19.4068
	-6.56706	3.27918		5.47751	586.067		-8.34517	28.5119		-0.86345	32.1446
	-6.56672	1.20308		5.47717	582.709		-8.34423	16.5031		-0.86435	17.2816
	-6.56638	2.88378		5.47721	584.679		-8.3433	20.3977		-0.86505	-2.94346
	-6.56604	4.79992		5.47685	586.245		-8.34236	13.2512		-0.86603	12.6932
	-6.56571	1.9532		5.4765	589.255		-8.34142	28.182		-0.86691	12.2862
	-6.56537	3.12869		5.47655	583.44		-8.34049	7.49569		-0.86765	6.81543
	-6.56503	2.32413		5.47604	586.367		-8.33955	23.0267		-0.86849	15.1042
	-6.56469	3.20635		5.47594	580.458		-8.33861	14.7522		-0.8695	22.5608
	-6.56435	0.72354		5.47541	587.506		-8.33767	22.4578		-0.87033	17.7887
	-6.56402	2.91795		5.47516	585.921		-8.33674	13.4022		-0.87105	28.8095
	-6.56368	5.37782		5.47492	581.197		-8.3358	19.6949		-0.87204	22.9679
	-6.56334	5.6628		5.47456	581.461		-8.33486	19.8921		-0.87276	9.8758
	-6.563	2.96379		5.47423	588.278		-8.33393	13.0797		-0.8737	18.7875
	-6.56266	3.35581		5.47424	579.261		-8.33299	22.5793		-0.87455	8.51807
	-6.56233	5.5588		5.47377	581.745		-8.33205	13.1894		-0.8752	16.774
	-6.56199	7.86024		5.4734	585.004		-8.33111	26.5825		-0.87618	24.6753
	-6.56165	1.63564		5.47304	581.496		-8.33017	6.88206		-0.87702	17.1699
	-6.56131	2.12829		5.47286	580.975		-8.32924	13.9987		-0.87794	24.5272
	-6.56097	1.37936		5.47253	583.707		-8.3283	9.43342		-0.87866	27.1982
	-6.56063	2.15027		5.47241	584.277		-8.32736	20.9137		-0.87981	14.0116
	-6.5603	5.01898		5.4723	585.389		-8.32642	7.4607		-0.88056	17.6379
	-6.55996	1.83833		5.47151	583.136		-8.32548	23.9919		-0.88138	26.6787
	-6.55962	0.58636		5.47158	577.593		-8.32454	20.8218		-0.88215	19.7738
	-6.55928	3.87892		5.47115	582.117		-8.32361	13.7782		-0.88305	16.6007
	-6.55894	2.38933		5.47072	588.101		-8.32267	35.2119		-0.88384	28.2504
	-6.55861	1.70035		5.4707	582.874		-8.32173	10.835		-0.88471	33.3444
	-6.55827	3.15197		5.47014	579.044		-8.32079	18.4652		-0.88563	28.0619
	-6.55793	4.9354		5.47007	581.112		-8.31985	3.92548		-0.88646	33.5146
	-6.55759	5.58		5.46984	583.543		-8.31891	21.3868		-0.88726	11.5321
	-6.55725	2.87241		5.46957	579.706		-8.31797	10.7866		-0.88808	0.94621
	-6.55691	1.88804		5.46926	579.242		-8.31703	7.19239		-0.88907	17.8549
	-6.55658	4.73747		5.46924	582.007		-8.31609	22.2525		-0.88989	10.2103
	-6.55624	3.25647		5.46861	581.753		-8.31515	11.0731		-0.89044	18.5104
	-6.5559	5.7056		5.46829	580.285		-8.31421	14.6085		-0.8914	16.0052
	-6.55556	-0.07803		5.46796	583.208		-8.31327	6.16939		-0.89246	25.8386
	-6.55522	4.92915		5.46797	581.405		-8.31233	24.2935		-0.89319	19.0902
	-6.55488	3.3625		5.46747	579.708		-8.3114	13.5426		-0.89397	15.249
	-6.55454	6.42172		5.46728	582.528		-8.31045	9.33734		-0.89487	14.769
	-6.55421	2.31632		5.46672	582.717		-8.30952	10.3207		-0.89589	10.05
	-6.55387	3.00372		5.46663	579.614		-8.30857	8.90681		-0.89651	4.70765
	-6.55353	4.8899		5.46619	579.881		-8.30764	6.96048		-0.89747	8.33036
	-6.55319	5.91767		5.46596	577.88		-8.30669	18.4393		-0.89826	17.8405
	-6.55285	2.91683		5.46547	579.226		-8.30575	19.4157		-0.89912	9.48822
	-6.55251	5.77483		5.46538	582.373		-8.30481	15.6402		-0.90001	8.76629
	-6.55217	5.53751		5.46493	582.582		-8.30387	13.5021		-0.90097	13.2587
	-6.55184	7.58636		5.46495	582.281		-8.30293	23.1598		-0.90172	14.2876
	-6.5515	4.47847		5.46433	578.668		-8.30199	14.2718		-0.90245	24.9395
	-6.55116	7.23585		5.46391	582.037		-8.30105	11.5859		-0.90347	19.5062
	-6.55082	6.5019		5.4636	583.345		-8.30011	15.8924		-0.90421	8.35134
	-6.55048	4.93527		5.46362	579.221		-8.29917	17.5237		-0.90516	8.72735
	-6.55014	1.59619		5.46345	582.457		-8.29823	23.7988		-0.90605	19.0429
	-6.5498	4.88873		5.46325	581.873		-8.29729	13.9269		-0.90689	16.1147
	-6.54946	0.89463		5.46277	581.983		-8.29635	20.2295		-0.90773	2.15232
	-6.54913	4.73089		5.46261	581.284		-8.29541	13.481		-0.9085	27.1109
	-6.54879	2.87741		5.46205	582.135		-8.29446	21.174		-0.90944	16.0486
	-6.54845	4.97548		5.46176	581.455		-8.29352	19.8484		-0.91023	28.7667
	-6.54811	1.31747		5.46146	580.846		-8.29258	16.0106		-0.91101	-0.667
	-6.54777	4.98889		5.46148	580.554		-8.29164	23.7061		-0.91186	11.3971
	-6.54743	0.78715		5.46111	582.877		-8.2907	16.4456		-0.91284	26.8198
	-6.54709	4.28733		5.46068	580.521		-8.28976	23.237		-0.91371	3.53991
	-6.54675	1.16659		5.46017	581.214		-8.28881	21.8349		-0.91451	22.8077
	-6.54642	1.98245		5.46016	583.689		-8.28787	26.1418		-0.91533	15.3842
	-6.54608	4.85756		5.45989	581.017		-8.28693	19.6989		-0.91614	15.8316
	-6.54574	4.74654		5.45963	583.287		-8.28599	15.6056		-0.91722	19.1218
	-6.5454	1.85057		5.45941	582.057		-8.28504	20.4877		-0.91786	16.858
	-6.54506	8.53384		5.45909	579.729		-8.2841	-1.88159		-0.9187	5.82162
	-6.54472	0.49397		5.45855	582.108		-8.28316	7.04194		-0.91974	3.94615
	-6.54438	0.94379		5.45843	586.268		-8.28222	11.4581		-0.92047	14.1577
	-6.54404	1.64831		5.45815	582.401		-8.28127	10.539		-0.92126	20.7362
	-6.5437	1.97611		5.45765	583.735		-8.28033	10.1929		-0.92213	8.23971
	-6.54336	3.92647		5.45737	579.748		-8.27939	7.20769		-0.92298	31.2739
	-6.54303	3.26317		5.45725	581.824		-8.27845	18.9521		-0.92387	15.5565
	-6.54269	1.0629		5.45706	578.851		-8.2775	6.18113		-0.92461	9.0178
	-6.54235	1.09741		5.45683	580.62		-8.27656	6.55341		-0.92565	12.4377
	-6.54201	3.36247		5.45649	581.683		-8.27562	8.58354		-0.92637	14.5478
	-6.54167	0.03193		5.45618	581.063		-8.27467	4.29343		-0.92728	21.5403
	-6.54133	5.3345		5.45584	582.742		-8.27373	11.087		-0.92804	10.8569
	-6.54099	2.64617		5.45544	576.191		-8.27279	19.2921		-0.92892	24.9421
	-6.54065	2.45165		5.45524	582.063		-8.27184	15.924		-0.9298	15.3124
	-6.54031	0.83576		5.4548	579.753		-8.2709	9.7356		-0.93083	25.9698
	-6.53997	2.19532		5.45483	580.477		-8.26996	8.38101		-0.93157	1.15753
	-6.53963	1.59195		5.45442	580.846		-8.26901	6.12311		-0.93237	4.46116
	-6.53929	5.20343		5.45396	578.916		-8.26807	16.7316		-0.93324	7.22271
	-6.53895	3.71169		5.45364	581.056		-8.26712	12.4702		-0.93405	10.3747
	-6.53862	-0.11545		5.45386	578.8		-8.26618	10.3389		-0.93493	22.5745
	-6.53828	1.25909		5.45318	581.017		-8.26524	5.51172		-0.93587	19.6137
	-6.53794	4.69291		5.45299	579.314		-8.26429	12.8011		-0.93673	26.5281
	-6.5376	-0.8296		5.45274	579.371		-8.26335	-1.20231		-0.93764	8.8605
	-6.53726	1.69659		5.45237	578.922		-8.2624	10.0619		-0.9384	14.5756
	-6.53692	8.35202		5.45206	576.93		-8.26146	-0.41964		-0.93916	1.35491
	-6.53658	3.9512		5.4518	576.963		-8.26051	8.1995		-0.94001	6.48032
	-6.53624	3.20225		5.45137	579.154		-8.25957	0.03155		-0.94092	4.89432
	-6.5359	3.48079		5.45109	576.126		-8.25862	8.78545		-0.94179	21.4701
	-6.53556	1.84351		5.45081	582.069		-8.25768	0.14084		-0.94269	15.2284
	-6.53522	4.08713		5.45044	581.481		-8.25673	9.18375		-0.94356	3.28126
	-6.53488	2.2957		5.45032	578.971		-8.25579	8.53559		-0.94436	13.4349
	-6.53454	1.9278		5.45011	580.105		-8.25484	0.37272		-0.94522	3.36955
	-6.5342	2.65587		5.4497	579.031		-8.2539	5.40584		-0.94613	28.1575
	-6.53386	1.99254		5.44922	579.576		-8.25295	-0.83109		-0.94691	27.3003
	-6.53352	1.03597		5.44933	580.225		-8.25201	-8.15935		-0.9477	22.7135
	-6.53318	3.14902		5.44893	579.019		-8.25106	7.08311		-0.94863	14.4602
	-6.53284	4.2731		5.44864	579.774		-8.25012	-10.1454		-0.94957	37.3781
	-6.5325	1.81379		5.4487	580.245		-8.24917	-1.44006		-0.95054	16.0991
	-6.53217	0.90216		5.4482	578.121		-8.24823	2.15727		-0.95115	9.20696
	-6.53183	2.39443		5.44772	578.976		-8.24728	-3.20803		-0.95198	24.2968
	-6.53149	2.35403		5.44754	581.13		-8.24633	4.51214		-0.95283	19.4188
	-6.53115	1.88336		5.44705	583.304		-8.24539	3.94849		-0.9537	13.061
	-6.53081	2.18759		5.44704	578.27		-8.24444	3.73751		-0.95449	5.6379
	-6.53047	2.85572		5.44664	581.154		-8.2435	7.1014		-0.95549	7.42619
	-6.53013	0.50988		5.44624	579.993		-8.24255	5.9708		-0.95632	27.6794
	-6.52979	2.88835		5.4458	581.079		-8.2416	5.86679		-0.95722	17.1608
	-6.52945	5.27755		5.44594	577.642		-8.24066	5.79056		-0.95799	24.7559
	-6.52911	0.03117		5.44516	579.071		-8.23971	7.8571		-0.95891	23.8644
	-6.52877	3.20382		5.44532	580.408		-8.23876	4.57546		-0.95984	30.5065
	-6.52843	-1.00435		5.44495	581.402		-8.23782	-2.91361		-0.96054	26.5997
	-6.52809	-2.48112		5.44459	577.909		-8.23687	0.58846		-0.96151	15.8178
	-6.52775	-0.68703		5.4442	576.763		-8.23592	3.63607		-0.96251	16.8179
	-6.52741	1.3254		5.4441	575.856		-8.23498	0.10469		-0.96328	19.7511
	-6.52707	0.60642		5.44373	579.946		-8.23403	10.9629		-0.96407	17.0951
	-6.52673	-1.87643		5.44345	574.696		-8.23308	-2.8213		-0.96503	25.1427
	-6.52639	2.21883		5.4432	577.18		-8.23214	8.63898		-0.96586	9.50648
	-6.52605	-0.21908		5.44275	577.755		-8.23119	-1.52309		-0.96668	18.0915
	-6.52571	-0.93164		5.44227	575.517		-8.23024	4.23222		-0.96756	20.6148
	-6.52537	-2.73592		5.44227	579.555		-8.22929	-18.3311		-0.96842	8.42911
	-6.52503	-0.61002		5.44193	580.239		-8.22835	-8.39737		-0.96925	24.8688
	-6.52469	0.90578		5.44179	575.481		-8.2274	-1.6658		-0.97007	22.098
	-6.52435	-0.32053		5.44119	579.757		-8.22645	-7.73875		-0.971	22.1628
	-6.52401	1.14819		5.44089	576.819		-8.2255	-7.0053		-0.97185	21.5475
	-6.52367	4.77465		5.44097	578.029		-8.22455	-6.00386		-0.97274	16.4474
	-6.52333	-2.13285		5.44064	578.878		-8.22361	-6.07037		-0.97349	18.1653
	-6.52299	0.96058		5.44028	578.66		-8.22266	-12.9341		-0.9744	30.9025
	-6.52265	3.49746		5.44	580.789		-8.22171	-12.89		-0.97536	15.1191
	-6.52231	3.76102		5.43964	576.926		-8.22076	3.46003		-0.97616	23.8862
	-6.52197	-1.05081		5.43919	578.528		-8.21981	-5.8161		-0.97686	32.8551
	-6.52163	2.1946		5.43922	582.07		-8.21886	-4.45476		-0.97789	14.6883
	-6.52129	-0.95183		5.43859	577.231		-8.21792	-6.29509		-0.97861	23.4208
	-6.52095	-2.9552		5.43864	578.214		-8.21697	-9.20749		-0.97973	22.7301
	-6.52061	1.91281		5.43825	574.431		-8.21602	8.20511		-0.98038	8.82989
	-6.52027	-0.58931		5.43784	578.927		-8.21507	2.098		-0.98131	24.943
	-6.51993	-1.81778		5.43767	577.549		-8.21412	-4.23016		-0.98222	36.3077
	-6.51959	-0.61663		5.43745	577.452		-8.21317	7.53346		-0.98298	27.357
	-6.51925	3.14039		5.43714	576.558		-8.21222	-2.65182		-0.98404	34.3836
	-6.5189	0.49485		5.43656	578.261		-8.21127	0.56185		-0.98474	22.6344
	-6.51856	-1.74612		5.43665	580.786		-8.21032	3.3579		-0.98569	26.9909
	-6.51822	-0.18321		5.43615	575.87		-8.20938	-1.91865		-0.98647	22.6698
	-6.51788	0.2473		5.43568	581.231		-8.20843	-5.00548		-0.98733	22.1645
	-6.51754	2.90619		5.43559	577.044		-8.20748	9.3167		-0.98812	29.0446
	-6.5172	1.1019		5.43525	579.458		-8.20653	9.91643		-0.98898	33.3002
	-6.51686	-2.05097		5.43518	576.901		-8.20558	8.11512		-0.98995	29.5324
	-6.51652	1.16877		5.43492	580.372		-8.20463	6.41911		-0.9906	32.924
	-6.51618	0.71735		5.43425	578.08		-8.20368	12.8888		-0.99153	36.9326
	-6.51584	1.5396		5.43376	575.033		-8.20273	-0.69515		-0.99242	40.0782
	-6.5155	2.08142		5.43384	577.237		-8.20178	2.02717		-0.9932	17.3121
	-6.51516	1.3025		5.43347	581.908		-8.20083	-3.59455		-0.99416	17.0932
	-6.51482	1.09938		5.43318	578.281		-8.19988	-3.21983		-0.99516	8.86375
	-6.51448	2.91702		5.43282	575.799		-8.19893	-3.14288		-0.99594	21.5663
	-6.51414	5.47314		5.43254	574.241		-8.19798	2.92265		-0.99677	18.6009
	-6.5138	1.39338		5.43234	582.878		-8.19703	9.91602		-0.99764	20.581
	-6.51346	6.07943		5.43177	577.829		-8.19607	-0.35591		-0.99852	18.9172
	-6.51312	1.9119		5.43168	580.476		-8.19512	8.62687		-0.99931	43.4757
	-6.51278	4.88975		5.43149	577.985		-8.19417	14.3495		-1.00024	10.082
	-6.51243	2.83716		5.43108	574.743		-8.19322	1.91821		-1.00122	12.4308
	-6.51209	4.63552		5.43089	578.676		-8.19227	-2.46469		-1.00214	2.95912
	-6.51175	-0.7179		5.43072	574.935		-8.19132	-5.39288		-1.00297	17.9834
	-6.51141	-0.14611		5.43025	577.792		-8.19037	-6.24443		-1.0036	29.4067
	-6.51107	2.0825		5.42982	577.031		-8.18942	-3.13562		-1.00448	21.7239
	-6.51073	0.94395		5.42973	577.762		-8.18847	-5.43806		-1.00562	23.4644
	-6.51039	6.23792		5.42961	575.584		-8.18752	10.3054		-1.0063	38.6734
	-6.51005	4.7269		5.42928	579.044		-8.18657	6.12641		-1.0072	11.1879
	-6.50971	2.37246		5.42882	575.87		-8.18561	5.74264		-1.008	18.3422
	-6.50937	2.58248		5.42868	576.676		-8.18466	6.72044		-1.00886	21.2678
	-6.50903	4.60775		5.42846	578.357		-8.18371	-12.2989		-1.00988	23.8975
	-6.50869	3.68324		5.42796	578.024		-8.18276	5.5161		-1.01063	28.2447
	-6.50835	1.17042		5.42737	575.283		-8.18181	-1.75122		-1.01155	27.5064
	-6.508	3.00945		5.42755	574.443		-8.18085	-0.75242		-1.01233	52.0439
	-6.50766	5.32583		5.42699	569.914		-8.1799	-2.36204		-1.01323	18.1889
	-6.50732	4.55545		5.4269	575.166		-8.17895	1.80109		-1.01412	44.0033
	-6.50698	4.97739		5.42653	578.04		-8.178	-7.32109		-1.01494	38.162
	-6.50664	2.93976		5.42602	577.632		-8.17705	3.23485		-1.01581	39.3876
	-6.5063	3.89686		5.42603	572.789		-8.17609	-4.27908		-1.01665	33.591
	-6.50596	4.03197		5.42562	575.183		-8.17514	0.2812		-1.01762	26.662
	-6.50562	3.19095		5.42544	573.735		-8.17419	13.3364		-1.01841	34.6807
	-6.50528	3.57863		5.4251	577.086		-8.17324	1.73476		-1.01929	37.5287
	-6.50494	1.89207		5.42449	576.01		-8.17228	12.2868		-1.02003	35.5741
	-6.50459	-2.08066		5.42449	575.628		-8.17133	1.79764		-1.02098	32.7443
	-6.50425	4.02676		5.42433	572.253		-8.17038	12.0614		-1.02206	25.1892
	-6.50391	1.12218		5.42413	580.763		-8.16942	10.468		-1.02272	34.8508
	-6.50357	4.40612		5.42348	576.562		-8.16847	-4.83428		-1.02355	31.4172
	-6.50323	-0.72683		5.42332	580.583		-8.16752	-0.43507		-1.0244	17.8658
	-6.50289	4.84113		5.4231	577.979		-8.16656	7.31444		-1.02524	29.078
	-6.50255	0.44027		5.42242	572.545		-8.16561	5.36591		-1.02623	16.1437
	-6.50221	1.84476		5.42241	577.686		-8.16466	-6.20444		-1.02705	18.0206
	-6.50187	1.27131		5.42188	573.656		-8.1637	2.90123		-1.0279	29.8586
	-6.50152	3.80817		5.42185	573.659		-8.16275	-4.27573		-1.02871	32.7486
	-6.50118	4.34784		5.42137	575.096		-8.1618	-1.75762		-1.02968	39.4243
	-6.50084	0.44361		5.42124	577.201		-8.16084	4.71192		-1.03058	28.6304
	-6.5005	3.25017		5.42115	574.948		-8.15989	4.66327		-1.03135	27.2454
	-6.50016	4.19228		5.42082	573.832		-8.15894	8.15432		-1.03217	29.5269
	-6.49982	3.80935		5.42036	571.739		-8.15798	6.68317		-1.03317	31.4242
	-6.49948	0.82771		5.42023	574.628		-8.15703	-2.9428		-1.03415	37.9201
	-6.49914	5.18196		5.42011	573.041		-8.15607	1.7485		-1.03479	39.2362
	-6.49879	5.79868		5.41952	576.741		-8.15512	15.63		-1.03572	38.2408
	-6.49845	3.39929		5.41897	578.85		-8.15416	7.99818		-1.03673	33.9458
	-6.49811	2.94358		5.41909	576.355		-8.15321	-4.18809		-1.03766	20.9826
	-6.49777	4.54498		5.41851	572.963		-8.15226	-0.78324		-1.03844	25.4
	-6.49743	2.45169		5.41825	575.501		-8.1513	-9.28737		-1.03925	22.2332
	-6.49709	0.83791		5.41814	576.392		-8.15035	-0.10527		-1.04021	46.6516
	-6.49675	1.61947		5.41772	574.015		-8.14939	14.1811		-1.0411	45.8393
	-6.4964	5.01472		5.41747	574.509		-8.14844	9.07939		-1.04178	46.0909
	-6.49606	5.82624		5.41704	576.209		-8.14748	13.6169		-1.04284	32.6648
	-6.49572	4.70265		5.41687	575.467		-8.14653	21.6272		-1.04361	36.079
	-6.49538	3.11454		5.41623	570.232		-8.14557	1.99838		-1.04443	35.6094
	-6.49504	5.27252		5.41612	578.085		-8.14462	9.01499		-1.0454	34.4626
	-6.4947	0.78388		5.41586	574.989		-8.14366	4.26733		-1.04622	36.3454
	-6.49435	4.01643		5.4157	573.66		-8.1427	6.22508		-1.04693	40.5027
	-6.49401	2.10725		5.41535	574.374		-8.14175	-1.9013		-1.04791	25.456
	-6.49367	1.13991		5.41501	573.953		-8.14079	6.54279		-1.04857	53.8764
	-6.49333	2.15693		5.41453	578.129		-8.13984	-1.07472		-1.04968	46.742
	-6.49299	4.60815		5.41443	576.126		-8.13888	14.8671		-1.05062	28.9177
	-6.49265	3.84633		5.4143	574.611		-8.13793	7.14285		-1.05148	27.3119
	-6.4923	3.44199		5.41373	575.214		-8.13697	9.58899		-1.05217	41.227
	-6.49196	2.02513		5.41362	571.321		-8.13601	9.46936		-1.05311	45.3496
	-6.49162	4.73751		5.41311	572.769		-8.13506	-7.0722		-1.05409	32.5472
	-6.49128	0.7776		5.413	575.258		-8.1341	1.41703		-1.05476	38.9722
	-6.49094	1.04542		5.41266	575.999		-8.13315	-1.46487		-1.05579	26.9317
	-6.4906	5.71646		5.41238	575.176		-8.13219	-3.24956		-1.05656	43.3913
	-6.49025	3.81154		5.412	574.064		-8.13123	6.72746		-1.05757	38.2555
	-6.48991	1.32008		5.41196	573.819		-8.13028	3.42017		-1.05837	46.6322
	-6.48957	4.59546		5.41147	576.975		-8.12932	13.6003		-1.05923	43.8936
	-6.48923	3.84218		5.41119	576.443		-8.12836	11.1392		-1.06017	37.2174
	-6.48889	-0.88193		5.41124	575.121		-8.12741	5.11509		-1.0609	42.6796
	-6.48855	3.44019		5.41088	577.209		-8.12645	14.3714		-1.06195	32.9269
	-6.4882	0.16315		5.41024	575.945		-8.12549	-15.66		-1.06273	42.8109
	-6.48786	3.7232		5.41023	572.637		-8.12454	10.1917		-1.06349	39.2859
	-6.48752	3.29745		5.40988	574.183		-8.12358	7.87833		-1.06441	43.5967
	-6.48718	4.25024		5.40958	576.791		-8.12262	13.9483		-1.06532	37.4259
	-6.48684	3.70889		5.40928	576.33		-8.12166	7.33513		-1.06632	49.4413
	-6.48649	4.55894		5.40906	571.157		-8.12071	10.7668		-1.06714	50.5652
	-6.48615	-0.91652		5.40879	577.3		-8.11975	7.27427		-1.06785	31.8805
	-6.48581	2.23468		5.40826	574.257		-8.11879	3.86356		-1.06876	40.8602
	-6.48547	2.90277		5.40832	571.984		-8.11783	7.97039		-1.06958	47.004
	-6.48513	1.54586		5.40755	573.79		-8.11688	-0.65469		-1.07052	40.3271
	-6.48478	3.48761		5.40729	570.792		-8.11592	6.102		-1.07143	40.5655
	-6.48444	1.94659		5.40722	571.561		-8.11496	7.41336		-1.07224	46.5095
	-6.4841	7.57877		5.40687	574.163		-8.114	10.087		-1.07309	50.5694
	-6.48376	0.65624		5.40662	572.86		-8.11304	2.00886		-1.07403	34.5221
	-6.48341	1.38642		5.40646	573.227		-8.11209	10.1205		-1.07496	34.9789
	-6.48307	2.47406		5.40625	573.687		-8.11113	-4.24287		-1.07576	30.9116
	-6.48273	-1.08341		5.40586	573.071		-8.11017	0.78068		-1.0767	52.9181
	-6.48239	1.22225		5.40544	571.901		-8.10921	8.63405		-1.07753	48.0587
	-6.48205	3.96245		5.4052	572.294		-8.10825	4.86874		-1.0784	49.74
	-6.4817	1.44531		5.40478	568.812		-8.10729	2.48749		-1.07938	46.9735
	-6.48136	1.36632		5.40445	570.969		-8.10633	7.31237		-1.08013	45.6643
	-6.48102	-0.08051		5.40428	571.672		-8.10538	-0.46774		-1.08109	48.6817
	-6.48068	2.15878		5.40375	574.139		-8.10442	13.4851		-1.08195	41.8031
	-6.48034	4.04701		5.4037	570.145		-8.10346	3.3948		-1.08287	37.554
	-6.47999	1.69684		5.40333	567.663		-8.1025	9.33191		-1.08378	51.7071
	-6.47965	-1.1628		5.40294	571.556		-8.10154	13.3951		-1.08455	54.6434
	-6.47931	3.08226		5.40297	570.878		-8.10058	1.86082		-1.08537	62.0144
	-6.47897	5.77749		5.40283	564.928		-8.09962	19.502		-1.08614	39.9421
	-6.47862	2.40198		5.40218	570.272		-8.09866	16.3737		-1.08692	44.0487
	-6.47828	3.38045		5.40204	571.083		-8.0977	5.84382		-1.08799	41.3745
	-6.47794	5.72892		5.4016	570.095		-8.09674	18.2365		-1.0887	46.7053
	-6.4776	2.92706		5.40139	573.495		-8.09578	11.7915		-1.08955	54.1552
	-6.47725	7.21278		5.40103	571.798		-8.09482	21.217		-1.09064	62.5205
	-6.47691	-1.56993		5.40082	568.411		-8.09386	-1.9797		-1.09144	54.2044
	-6.47657	1.21094		5.40058	567.042		-8.0929	5.5376		-1.09225	46.487
	-6.47623	3.69426		5.40037	573.653		-8.09194	14.1308		-1.09311	52.0977
	-6.47588	1.09149		5.39984	568.392		-8.09098	7.69674		-1.09409	46.9486
	-6.47554	5.34081		5.39936	571.636		-8.09002	9.14587		-1.095	45.5402
	-6.4752	1.68702		5.3996	570.646		-8.08906	2.78401		-1.09561	51.4309
	-6.47486	3.62448		5.39931	569.982		-8.0881	16.944		-1.09677	45.025
	-6.47451	4.91763		5.39901	569.071		-8.08714	17.3398		-1.09767	40.9381
	-6.47417	2.64665		5.39833	572.019		-8.08618	17.8853		-1.09836	50.0927
	-6.47383	2.81169		5.39815	565.947		-8.08522	11.968		-1.09929	59.9685
	-6.47349	4.94609		5.39798	568.795		-8.08426	8.23642		-1.1002	50.406
	-6.47314	3.79679		5.39747	570.76		-8.0833	16.1836		-1.10105	38.8628
	-6.4728	6.33149		5.39713	572.533		-8.08234	9.96949		-1.1019	52.6744
	-6.47246	0.92452		5.39699	570.055		-8.08138	7.81039		-1.10281	35.9082
	-6.47211	1.98646		5.39671	571.702		-8.08042	18.324		-1.10374	31.0831
	-6.47177	0.86071		5.39648	572.538		-8.07946	15.0307		-1.10462	38.0982
	-6.47143	2.09177		5.39619	573.513		-8.0785	27.2552		-1.10536	36.3326
	-6.47109	2.89685		5.39593	571.896		-8.07754	21.8474		-1.10645	52.9259
	-6.47074	0.12284		5.39542	573.41		-8.07657	26.4393		-1.10718	45.2529
	-6.4704	3.5523		5.39527	572.069		-8.07561	25.2808		-1.10814	29.0523
	-6.47006	6.42521		5.3949	575.11		-8.07465	27.0609		-1.10908	35.4272
	-6.46971	1.97723		5.39458	573.488		-8.07369	20.4107		-1.10991	50.4029
	-6.46937	0.16433		5.39423	571.162		-8.07273	19.6665		-1.11082	51.9612
	-6.46903	3.03937		5.39416	573.407		-8.07177	20.2748		-1.11163	49.3741
	-6.46869	2.11056		5.39377	573.489		-8.0708	19.5429		-1.11256	63.9997
	-6.46834	2.02085		5.39326	569.594		-8.06984	17.6236		-1.11338	47.4355
	-6.468	0.29145		5.39342	572.23		-8.06888	18.7824		-1.1142	52.5524
	-6.46766	4.22611		5.39275	571.099		-8.06792	19.1822		-1.11524	65.4689
	-6.46731	3.01045		5.39261	571.215		-8.06696	13.4103		-1.11606	51.7912
	-6.46697	2.50547		5.3924	575.007		-8.06599	18.2203		-1.11698	52.9687
	-6.46663	2.97445		5.39214	573.461		-8.06503	10.9841		-1.11775	50.232
	-6.46629	1.98142		5.39171	572.696		-8.06407	11.3456		-1.11864	58.518
	-6.46594	2.65592		5.39138	576.894		-8.06311	13.5182		-1.11947	54.3508
	-6.4656	4.94015		5.3911	571.524		-8.06214	10.8391		-1.12035	56.1721
	-6.46526	6.65284		5.39087	573.309		-8.06118	15.1386		-1.12133	48.3099
	-6.46491	1.53056		5.39058	574.493		-8.06022	22.084		-1.12215	52.6465
	-6.46457	1.93963		5.39038	577.275		-8.05926	13.4506		-1.12304	49.7222
	-6.46423	4.17035		5.3899	572.198		-8.05829	22.097		-1.12382	51.192
	-6.46388	3.68678		5.38964	575.091		-8.05733	14.509		-1.12464	42.874
	-6.46354	4.13437		5.38937	570.276		-8.05637	17.9062		-1.12546	43.8282
	-6.4632	2.85876		5.38914	567.762		-8.0554	14.2368		-1.12644	32.0615
	-6.46285	5.73381		5.38886	569.79		-8.05444	11.2414		-1.12739	40.5067
	-6.46251	1.29866		5.38856	573.227		-8.05348	12.577		-1.12825	54.0171
	-6.46217	0.36127		5.38807	572.474		-8.05251	12.1134		-1.12913	55.5237
	-6.46183	2.09965		5.38789	572.989		-8.05155	20.1139		-1.13004	62.0982
	-6.46148	5.08386		5.38768	571.447		-8.05059	14.3239		-1.1311	58.0233
	-6.46114	5.24461		5.38739	571.555		-8.04962	26.7168		-1.13185	37.8894
	-6.4608	0.16514		5.38703	569.37		-8.04866	4.42356		-1.13262	46.6542
	-6.46045	3.66952		5.38654	568.222		-8.0477	21.7932		-1.13341	44.8931
	-6.46011	4.79782		5.38645	571.487		-8.04673	12.4748		-1.13437	55.2212
	-6.45977	3.29104		5.38614	570.42		-8.04577	16.0498		-1.13513	40.608
	-6.45942	-0.19797		5.38582	567.636		-8.0448	40.1191		-1.13601	39.4047
	-6.45908	2.88471		5.38549	570.122		-8.04384	31.1114		-1.13683	55.679
	-6.45874	1.56843		5.38517	566.99		-8.04287	30.2653		-1.13762	53.7158
	-6.45839	1.46374		5.3848	564.398		-8.04191	27.3479		-1.13861	45.3729
	-6.45805	3.70303		5.38438	569.169		-8.04095	21.4391		-1.13948	66.3457
	-6.45771	-3.14032		5.38428	567.821		-8.03998	15.6271		-1.14043	44.552
	-6.45736	3.18753		5.38399	568.503		-8.03902	23.6985		-1.14145	47.9171
	-6.45702	2.62901		5.38373	570.12		-8.03805	29.9162		-1.14215	57.4429
	-6.45667	3.42339		5.38329	569.117		-8.03709	28.7734		-1.14302	53.0872
	-6.45633	2.08785		5.38323	570.657		-8.03612	25.6058		-1.14404	55.4225
	-6.45599	1.44586		5.38274	570.183		-8.03516	8.12503		-1.14478	34.075
	-6.45564	0.03324		5.38251	570.347		-8.03419	27.7599		-1.14582	35.7008
	-6.4553	3.4263		5.38221	570.896		-8.03323	18.8684		-1.14653	40.5016
	-6.45496	4.00019		5.38194	569.867		-8.03226	17.1244		-1.14738	48.7799
	-6.45461	0.33137		5.38168	570.6		-8.0313	29.5006		-1.14834	38.5635
	-6.45427	1.7615		5.38143	571.344		-8.03033	24.3361		-1.14917	40.9226
	-6.45393	2.08278		5.38118	569.802		-8.02937	16.3171		-1.15013	44.179
	-6.45358	-0.01482		5.3807	570.599		-8.0284	25.5334		-1.15101	43.9285
	-6.45324	2.14525		5.38034	566.644		-8.02744	26.1732		-1.15179	31.1391
	-6.4529	1.15005		5.38008	568.544		-8.02647	33.8626		-1.15265	48.3522
	-6.45255	1.90587		5.37988	569.153		-8.0255	17.8038		-1.15346	28.983
	-6.45221	2.0816		5.37976	570.318		-8.02454	29.3928		-1.15452	48.4766
	-6.45186	4.07684		5.37919	570.632		-8.02357	34.9975		-1.15554	56.1771
	-6.45152	2.26179		5.37911	568.631		-8.02261	30.2529		-1.15609	47.9365
	-6.45118	-0.22111		5.37859	571.165		-8.02164	29.7121		-1.15707	36.7032
	-6.45083	0.18792		5.37854	570.881		-8.02067	18.6809		-1.15793	54.3879
	-6.45049	-1.19043		5.37833	568.331		-8.01971	22.1898		-1.15888	52.4043
	-6.45015	-1.58839		5.37791	566.075		-8.01874	28.4218		-1.15975	51.0868
	-6.4498	-1.62888		5.37742	572.421		-8.01777	25.9597		-1.16067	43.9007
	-6.44946	4.07603		5.37736	567.762		-8.01681	19.8537		-1.16158	34.9055
	-6.44911	4.91107		5.3769	567.07		-8.01584	23.7443		-1.16241	39.6412
	-6.44877	0.92544		5.37654	571.979		-8.01487	24.067		-1.16332	46.4298
	-6.44843	3.99527		5.37638	567.264		-8.01391	23.8831		-1.16413	42.9006
	-6.44808	0.29433		5.37589	567.58		-8.01294	38.696		-1.16519	55.6887
	-6.44774	0.34589		5.37555	570.321		-8.01197	30.6006		-1.16596	31.7191
	-6.44739	0.61794		5.37547	569.703		-8.01101	31.9238		-1.16685	41.1023
	-6.44705	-1.26346		5.37488	567.27		-8.01004	25.1208		-1.1677	45.2428
	-6.44671	-1.21405		5.3749	567.742		-8.00907	37.9446		-1.16864	42.1225
	-6.44636	6.36176		5.37475	565.77		-8.0081	28.306		-1.16948	43.2762
	-6.44602	0.75996		5.37442	570.767		-8.00714	24.9651		-1.17031	38.6828
	-6.44567	2.91148		5.37427	569.043		-8.00617	43.4719		-1.17125	37.1342
	-6.44533	0.10318		5.37388	567.259		-8.0052	28.2161		-1.17208	40.6476
	-6.44499	2.64427		5.37383	569.163		-8.00424	31.2022		-1.17296	40.2777
[truncated: 28,003 more rows]

## Sheet: Fig. 6c
		SC without DNT	SC with DNT	Hela Cell (taken from reported value)
		Elastic modulus (Pa)	Elastic modulus (Pa)	Elastic modulus (Pa)
		15.8831	647.566	2500
		12.7655	460.774
		17.0417	167.958
		19.2027	1156.66
		13.7963	616.629
		13.3081	848.872
		10.5298	600.294
		11.1459	561.715
		10.9894
		12.8676
	Average	13.753	632.558
	STDEV	2.82517	286.2

## Sheet: Fig. 6g
		SC without DNT/contact	SC without DNT/no contact	SC with DNT/contact	SC with DNT/no contact
		Normalized intensity	Normalized intensity	Normalized intensity	Normalized intensity
		0.44836	0.78369	1.16532	1.27079
		0.60135	0.7719	1.07673	1.08911
		0.77453	0.77409	1.21659	0.94842
		0.95876	1.35399	1.03177	0.81327
		0.51532	0.95511	1.02804	0.85278
		0.78102	1.14254	1.1883	0.63681
		0.84857	1.0013	0.69445	0.75534
		0.59422	0.96912	1.05536	0.92703
		0.85824	0.91781	1.06909	1.01928
		0.63836	0.93469	0.86034	0.8261
		0.71542	0.69618	1.0796	0.60699
		0.46984	1.37041	1.25689	1.06433
		0.58978	1.51073	1.32816	0.91141
		0.41762	1.16482	0.73412	1.21432
		0.45967	1.44204	0.73641	0.88685
		1.094	0.91357	0.84881	1.35741
		0.89913	1.08573	1.40865	1.05231
		0.44483	1.10897	1.28335	0.97996
		0.39752	0.85214	1.23972	0.63591
		0.35487	1.12306	1.26993	0.75312
		0.41386	1.29818	1.26584	0.87721
		0.54401	0.98178	1.59642	0.61845
		0.51126	0.99515	1.42348	0.86486
		0.53996	1.05165	1.24922	0.70179
		0.41165	0.94821	1.16801	0.70689
		0.52532	1.12139	1.02568	0.88636
		0.41455	0.63463	0.97658	1.26129
		0.46857	0.96651	1.39523	0.9152
		0.42899	0.92248	1.2448	0.72878
		0.32957	1.02775	1.17668	0.98375
		0.52404	1.04831	1.20094	0.97501
		0.57067	0.86446	0.81214	0.83042
		0.36769	0.9547	1.35358	1.12399
		0.56831	0.79213	0.86515	1.01003
		0.53315	0.94102	0.96782	0.91956
		0.52116	1.15021	1.05613	0.89223
		0.44059	1.13141	1.05033	1.22326
		0.52219	1.00205	0.66192	0.74638
		0.40012	1.153	0.95108	1.35294
		0.42093	0.92825	1.10761	0.91606
		0.45365	1.16364	0.91305	1.1125
		0.31852	0.9902	0.91399	0.92976
		0.51556	1.28849	0.70841	0.87606
		0.35341	1.35308	0.69464	0.73361
		0.56578	0.72512	1.11967	0.94354
		0.45844	1.27674	1.30818	0.88918
		0.4782	1.34418	0.86522	0.87873
		0.54178	0.92598	0.5729	0.86765
		0.3559	1.18816	0.54284	1.2115
		0.53734	1.45131	1.02087	1.04732
		0.68417	1.22244	1.181	0.85997
		0.85832	1.06175	1.28486	1.39964
		0.41364	1.37861	1.00853	0.76857
		0.34605	1.06024	1.01497	0.72997
		0.4282	1.34521	1.04016	0.82275
		0.44524	0.71719	0.61085	1.06896
		0.48487	1.36355	1.25676	0.86404
		0.5802	1.25161	1.16055	1.68024
		0.6866	1.10104	1.28693	1.62624
		0.83261	1.29761	0.93381	1.10864
		0.57703	0.73521	0.90271	1.25797
		0.9687	1.14011	0.95883	1.0338
		1.08395	1.05631	0.69247	1.12085
		0.57987	1.08209	0.69162	1.14313
		0.68258	1.18207	1.00983	1.2812
		0.43073	1.06291	0.98715	1.21364
		0.44544	1.20787	1.21336	1.43607
		0.48248	1.36785	1.24651	0.87137
		0.42897	1.22843	0.85095	1.19787
		0.44352	0.96669	0.7317	1.11846
		0.48094	1.08875	0.87535	1.02007
		0.49505	1.04379	0.82172	1.03074
		0.5194	1.08517	0.61377	0.89224
		0.49641	1.185	0.96362	1.05644
		0.54792	1.06751	0.75592	0.84144
		0.63648	0.926	0.88803	0.85592
		0.26468	1.07556	0.6766	1.17349
		0.34462	0.94583	0.82308	1.04344
		0.36611	1.27391	0.87286	1.08269
		0.41916	1.01742	0.8277	1.16242
		0.56087	1.27436	1.17407	1.04186
		0.49176	0.69434	0.88129	1.39284
		0.66141	1.31995	1.10982	1.55848
		0.99118	1.11303	0.96372	1.05299
		0.43333	1.55905	1.25604	0.97759
		0.38224	0.84652	0.77189	0.71336
		0.44961	0.57742	0.97565	0.70456
		0.46452	1.41381	0.74625	0.87056
		0.51101	1.00612	1.10002	0.76006
		0.46454	1.16569	1.0937	0.69598
		0.63472	1.01737	0.91412	0.9677
		0.5832	1.05695	0.77792	1.35124
		0.48309	0.64585	0.82868	0.6265
		0.56892	1.14834		1.20145
		1.10123	1.14876		1.79998
		0.83524	1.31974		1.13444
		0.41964	1.26433		1.0157
		0.50019	1.19291		1.12738
		0.52185	1.23506		1.4273
		0.52516	1.17446		0.83695
		0.51662	0.77014		0.90808
		0.51203	1.20233		1.3199
		0.85385	0.56237		0.58507
		0.40439	1.04001		1.04431
		0.68787	0.89711		1.33185
		0.84751	1.18662		0.8475
		0.48264	1.20253		0.78867
		0.5305	0.62115		0.86637
		0.79487	0.99672		0.66698
		0.67644	0.46472		0.91562
		0.48264	1.0343		1.0806
		0.53604	1.02046
		0.34873	0.99491
		0.35493	0.88779
		0.44862	0.58692
		0.43461	0.92209
		0.44634	0.64843
		0.28659	1.08247
		0.5169	0.96512
		0.58992	0.56207
		0.63706	0.83834
		0.95178	0.70699
		0.37168	0.88075
		0.53414	0.88582
		0.39815	0.78254
		0.50127	0.84064
			1.05054
			1.10923
			1.07214
			1.02664
			0.89509
			1.09144
			0.99808
			1.06586
			0.69864
			0.58852
			1.34109
			1.15265
			0.97039
			0.91228
			1.18534
			1.44846
			1.06314
			1.0868
			1.11631
			0.85318
			1.29757
			0.91462
			0.95347
			0.62856
			1.16948
			0.86832
			1.06034
			0.97821
			1.01637
			0.67516
			1.04457
			0.92945
			0.79474
			1.14649
			0.64393
			0.85558
			1.04029
			0.44532
			0.30385
			0.44323
			0.74981
			0.13035
			0.59136
			1.10015
			0.99293
			0.65076
			1.60386
			1.58463
			1.08425
			1.31218
			1.22806
			1.04462
			0.83905
			1.11268
			0.9048
			0.52226
			0.9995
			0.90486
			0.39586
			0.41955
			0.45585
			0.76921
			1.11705
			1.17286
			1.34215
			1.00796
			1.43579
			0.3872
			0.39649
			1.19437
			1.22632
			1.17879
			1.19229
			1.07532
			0.91756
			1.22799
			0.8413
			0.82423
			0.87775
			0.51705
			0.94882
			0.97228
			0.81812
			0.98551
			1.23484
			1.17786
			1.41917
			0.58532
			1.17261
			1.3412
			0.87253
			0.73789
			0.58571
			1.09997
			0.58962
			1.40694
